# Supplementary material for: Mechanistic strategies of microbial communities regulating lignocellulose deconstruction in a UK salt marsh
Source: Microbiome. 2021 Feb 17;9:48. doi: 10.1186/s40168-020-00964-0 (PMC7890819; doi:10.1186/s40168-020-00964-0)
Supplement: Supplementary file 3 — Additional file 2. Molar percentages. dbCAN annotations. Taxonomic homology. [file 40168_2020_964_MOESM3_ESM.xlsx]

## Sheet: Molar_percentages
	W3_1_C429	W3_2_C429	W5_C201	W5_25_C429	W5_100_C429	W10_C201	W10_100_i_C429	W10_100_ii_C429	W1_C201	W1_3_C429	W1_4_C429	W3_C201
Protein	Week_3a	Week_3b	Week_5a	Week_5b	Week_5c	Week_10a	Week_10b	Week_10c	Week_1a	Week_1c	Week_1d	Week_3c
a_c10174_g1_i1_2	0	0	0	0	0	0	0	0.0189012	0.0344907	0	0	0
a_c1375279_g1_i1_2	0	0	0	0	0	0	0.032921	0	0	0	0	0
a_c15728_g1_i1_1	0	0	0	0	0	0	0	0	0	0.0580939	0	0
a_c175603_g1_i1_1	0	0	0.0465279	0	0	0	0	0	0	0	0.0352983	0
a_c1769480_g1_i1_1	0	0	0	0.0402118	0	0	0	0	0	0	0	0
a_c201253_g1_i1_1	0	0.040289	0	0	0	0	0	0	0	0	0	0
a_c2389419_g1_i1_1	0	0	0	0	0	0	0	0	0.0574845	0	0	0
a_c267550_g1_i2_1	0.0408595	0	0.0659145	0	0.0542023	0	0	0	0	0	0	0
a_c273990_g1_i1_2	0	0	0	0	0	0.0623986	0	0	0	0	0	0
a_c294382_g1_i2_1	0	0	0	0	0	0.0561587	0	0	0	0	0	0
a_c316546_g1_i1_1	0	0	0.0310186	0	0	0	0	0	0	0	0	0
a_c356678_g1_i1_1	0	0	0	0	0	0	0	0	0.0306584	0	0	0
a_c358349_g1_i1_1	0	0	0	0	0.086086	0	0	0	0	0	0	0
a_c361117_g1_i1_2	0.0264385	0	0	0.0245739	0	0	0	0	0	0	0	0
a_c394076_g1_i1_1	0	0	0	0	0	0	0	0	0.0689814	0	0	0
a_c407947_g1_i1_1	0	0	0.0581598	0	0	0	0	0	0	0	0	0
a_c41908_g1_i1_1	0.0456665	0	0	0	0	0	0	0	0	0	0	0
a_c443785_g1_i2_2	0.024035	0.0268593	0	0.0223399	0	0	0	0	0	0	0	0
a_c446655_g1_i1_1	0	0	0	0	0	0	0	0	0	0	0.0147076	0
a_c450871_g1_i1_1	0	0	0.0504052	0	0.0414488	0	0	0	0	0	0	0.0798221
a_c477516_g1_i1_1	0.038456	0.0429749	0	0	0	0	0	0	0	0.0464752	0	0
a_c487283_g2_i1_1	0	0	0	0	0	0	0	0	0	0	0.0117661	0
a_c489891_g1_i1_1	0.0456665	0.0483468	0	0	0.0573906	0	0	0.0378024	0	0	0	0.102628
a_c491496_g1_i2_1	0	0	0.0504052	0	0	0	0	0	0	0	0	0
a_c496491_g1_i1_1	0	0	0.0426505	0	0	0	0.0611391	0	0	0	0	0
a_c504900_g1_i1_1	0	0	0	0	0	0	0	0.0273017	0	0	0	0
a_c512729_g1_i1_1	0	0	0	0.0245739	0	0	0	0	0	0	0	0
a_c513394_g1_i1_1	0	0	0	0	0	0	0	0	0.0344907	0.0232376	0	0
a_c515462_g1_i1_2	0	0	0	0	0	0	0	0	0	0	0	0.0798221
a_c51752_g1_i1_1	0.0312455	0	0	0	0	0	0	0	0	0	0	0
a_c519503_g1_i2_1	0	0	0	0	0	0	0	0	0	0.0348564	0	0
a_c525221_g1_i1_1	0	0	0	0	0	0	0	0	0	0.0203329	0	0
a_c540377_g1_i4_1	0	0	0	0	0	0	0	0	0	0	0	0.0399111
a_c544148_g1_i1_2	0	0.0134297	0	0	0	0	0	0	0	0	0	0
a_c546083_g1_i2_1	0.0264385	0	0	0	0	0	0	0	0	0	0	0
a_c546627_g2_i1_1	0	0.0752061	0	0	0	0	0	0	0	0	0	0
a_c550508_g1_i1_2	0	0	0	0	0	0	0	0	0.0536522	0.0406658	0	0
a_c550933_g1_i2_2	0	0	0	0	0	0	0	0.0336022	0	0	0	0
a_c551864_g1_i1_1	0	0	0	0	0	0	0.0540846	0.0525034	0	0	0	0
a_c553445_g1_i1_1	0.0216315	0.0214875	0	0	0	0	0	0	0	0	0	0
a_c554029_g2_i2_1	0	0	0	0	0	0	0.0117575	0	0	0	0	0
a_c554422_g1_i1_1	0	0	0	0	0	0.0187196	0	0	0.0114969	0	0	0
a_c558967_g1_i2_1	0	0	0	0	0	0	0	0	0.0459876	0.0348564	0.0176491	0
a_c559949_g2_i3_1	0	0	0	0.0223399	0	0	0	0	0	0	0	0
a_c561927_g1_i1_1	0	0.0134297	0	0	0	0	0	0	0	0	0	0
a_c561927_g2_i2_1	0	0	0	0	0	0	0	0	0.0536522	0	0	0
a_c562035_g1_i1_2	0	0	0	0	0	0	0	0.00840054	0	0	0	0
a_c562124_g2_i1_1	0	0	0	0	0	0.0811182	0	0	0.0498199	0.0377611	0.0382398	0
a_c563204_g2_i2_1	0.024035	0	0	0	0	0	0	0	0	0	0	0
a_c564616_g1_i2_1	0	0	0	0.0580837	0	0.162236	0	0	0	0	0	0
a_c565166_g1_i3_1	0.014421	0	0	0	0	0	0	0	0	0	0	0
a_c565556_g1_i1_2	0.033649	0	0	0	0	0	0	0	0	0	0	0
a_c565740_g1_i1_1	0.0456665	0	0	0	0	0	0	0	0	0	0	0
a_c566256_g1_i3_1	0	0	0	0	0	0	0.014109	0	0	0	0	0
a_c566843_g4_i1_1	0	0	0	0	0	0.118557	0	0	0.0958075	0.0406658	0.061772	0
a_c567464_g1_i1_2	0	0	0	0	0	0	0	0.0105007	0	0	0	0
a_c569326_g1_i1_1	0	0	0	0	0.0127535	0	0	0	0	0	0	0
a_c570829_g1_i1_1	0	0	0	0	0	0.318233	0	0	0.318081	0.200424	0.141193	0
a_c571186_g1_i1_1	0.014421	0.0161156	0	0	0	0	0	0	0	0	0	0
a_c572214_g1_i1_2	0.014421	0	0	0	0	0	0.014109	0	0	0	0	0
a_c573082_g1_i1_2	0.057684	0	0	0	0	0	0	0	0	0	0	0
a_c573376_g2_i1_1	0.033649	0.0376031	0	0	0	0	0	0	0	0	0	0
a_c573525_g2_i1_2	0.019228	0.0214875	0	0	0	0	0	0	0	0	0	0
a_c573914_g1_i1_4	0.0697015	0.0617765	0	0.0245739	0	0.0686385	0.0399755	0.0231015	0	0	0	0
a_c574629_g1_i1_1	0	0	0	0	0	0	0	0	0	0.0116188	0	0
a_c575912_g1_i1_2	0.004807	0	0	0	0	0	0	0	0	0	0	0
a_c576180_g4_i2_1	0	0	0	0	0	0	0	0	0	0.0551892	0.0558889	0
a_c577269_g3_i1_1	0.038456	0	0	0	0	0	0	0	0	0	0	0
a_c577279_g1_i1_2	0	0	0	0	0	0	0.028218	0	0	0	0	0
a_c578379_g2_i1_8	0	0	0	0.0201059	0	0	0	0	0	0	0	0
a_c578840_g1_i2_2	0	0	0	0	0	0	0	0	0	0	0	0.0399111
a_c578840_g1_i3_1	0.038456	0.0671483	0	0	0.0127535	0	0	0.0336022	0	0	0	0
a_c578840_g1_i5_1	0	0	0	0.0201059	0	0	0	0	0	0	0	0
a_c579734_g3_i1_1	0	0	0	0	0	0	0	0	0	0	0.0147076	0
a_c580166_g1_i1_1	0	0	0	0	0.0191302	0.0374392	0	0	0	0	0.0176491	0
a_c580386_g1_i1_2	0	0	0	0	0	0	0	0	0.0153292	0	0	0
a_c580607_g3_i1_2	0.009614	0.0188015	0	0	0	0	0	0	0	0	0	0.0228063
a_c580607_g3_i3_1	0	0.0698343	0	0	0	0	0	0	0	0	0	0
a_c581716_g1_i1_2	0.0072105	0	0	0	0	0	0	0	0	0	0	0
a_c582483_g2_i1_1	0	0	0	0	0	0	0	0	0	0	0.00882457	0
a_c582689_g1_i1_4	0	0	0	0	0	0	0	0	0	0.0174282	0.0176491	0
a_c583024_g1_i1_1	0.014421	0	0	0	0	0	0	0	0	0	0	0
a_c583024_g2_i2_1	0.009614	0	0	0	0.0127535	0	0.00940601	0	0	0	0	0
a_c636923_g1_i1_1	0.0264385	0	0	0	0	0	0	0	0	0	0	0
a_c640035_g1_i1_1	0	0	0	0.0245739	0	0	0	0	0	0	0	0
a_c70653_g1_i1_1	0	0	0	0.0268079	0	0	0	0	0	0	0	0
a_c889476_g1_i1_1	0	0.0429749	0	0	0	0	0.037624	0	0	0	0	0
b_TRINITY_DN1017500_c0_g1_i1_1	0	0	0	0	0	0	0	0	0	0.0232376	0	0
b_TRINITY_DN1172988_c1_g2_i1_1	0	0.0322312	0	0	0	0	0	0	0	0	0	0
b_TRINITY_DN1291038_c0_g1_i3_2	0	0	0	0	0	0	0	0	0.0268261	0	0	0
b_TRINITY_DN1306773_c0_g2_i1_2	0	0	0	0	0.0286953	0	0	0	0	0	0	0
b_TRINITY_DN1376548_c0_g2_i1_1	0	0	0	0	0	0	0	0.031502	0	0	0	0
b_TRINITY_DN1383232_c0_g1_i1_1	0	0	0	0	0	0.0686385	0	0	0	0	0	0
b_TRINITY_DN1407250_c1_g2_i2_1	0	0	0	0	0	0	0.028218	0	0	0	0	0.068419
b_TRINITY_DN1414795_c0_g4_i1_1	0	0	0	0	0	0	0	0	0	0.0580939	0	0
b_TRINITY_DN1420784_c1_g1_i1_1	0	0	0.0659145	0	0	0	0	0	0	0	0	0
b_TRINITY_DN1426061_c0_g2_i1_1	0	0	0.0620371	0.0759556	0.0828976	0	0	0	0	0	0	0
b_TRINITY_DN1426143_c0_g2_i3_1	0	0	0	0	0.00956511	0	0	0	0	0	0	0
b_TRINITY_DN1426204_c1_g1_i2_1	0	0	0	0	0	0.0686385	0	0.0231015	0	0	0	0
b_TRINITY_DN1428212_c1_g1_i1_1	0	0	0.0426505	0	0	0	0	0	0	0	0	0
b_TRINITY_DN1431338_c2_g2_i3_2	0.0264385	0	0	0	0	0	0	0	0	0	0.0323567	0
b_TRINITY_DN1436556_c1_g2_i1_1	0	0	0	0.0201059	0	0	0	0	0	0	0	0
b_TRINITY_DN1443502_c0_g1_i3_1	0	0	0	0	0	0	0	0	0	0	0.0235322	0
b_TRINITY_DN1445058_c2_g1_i3_1	0	0.040289	0	0	0	0	0	0	0	0	0	0
b_TRINITY_DN1445518_c0_g2_i4_1	0	0	0	0.0111699	0	0	0	0	0	0	0	0
b_TRINITY_DN1447273_c1_g1_i1_1	0	0	0.0659145	0	0	0	0	0	0	0	0	0
b_TRINITY_DN1448964_c0_g1_i2_1	0.0168245	0	0	0	0	0	0	0	0	0	0	0
b_TRINITY_DN1449241_c2_g1_i1_1	0	0	0	0	0	0	0	0	0	0.0464752	0	0
b_TRINITY_DN1459036_c0_g1_i4_3	0	0	0	0	0	0	0	0.0567036	0	0	0	0
b_TRINITY_DN1459721_c1_g3_i3_1	0.024035	0	0	0	0	0	0	0	0	0	0	0
b_TRINITY_DN1460731_c3_g2_i1_1	0	0	0	0	0	0	0	0	0	0.0348564	0	0
b_TRINITY_DN1462741_c0_g1_i3_1	0	0	0	0	0	0	0	0	0.0421553	0	0	0
b_TRINITY_DN1465443_c1_g4_i6_1	0	0.0671483	0	0.0580837	0	0	0	0	0	0	0	0
b_TRINITY_DN1470156_c7_g6_i2_1	0	0.0268593	0	0	0	0	0	0	0	0	0	0
b_TRINITY_DN1470530_c1_g5_i1_1	0	0.0295453	0	0	0	0	0	0	0	0	0	0
b_TRINITY_DN1473914_c0_g2_i1_3	0	0	0	0	0	0	0.0399755	0	0	0	0	0
b_TRINITY_DN1479168_c0_g2_i2_3	0	0	0.0348959	0.0692536	0	0	0.0728966	0.0651042	0	0	0	0
b_TRINITY_DN1479502_c0_g1_i1_1	0.024035	0.0268593	0	0	0	0	0	0	0	0	0	0.0570158
b_TRINITY_DN1480675_c4_g1_i1_1	0	0	0	0	0	0	0	0	0	0	0	0.0513142
b_TRINITY_DN1480926_c0_g2_i2_1	0	0	0	0	0	0	0	0	0	0.0232376	0	0
b_TRINITY_DN1488318_c3_g3_i2_1	0	0	0	0	0	0	0.0352725	0.031502	0	0	0	0
b_TRINITY_DN1489537_c1_g2_i2_1	0	0.0161156	0	0	0	0	0	0	0	0	0	0
b_TRINITY_DN1489554_c2_g9_i2_1	0	0	0	0.0201059	0	0	0	0	0	0	0.0264737	0
b_TRINITY_DN1490388_c2_g12_i4_3	0	0	0	0	0	0	0	0	0	0	0.0147076	0
b_TRINITY_DN1495600_c1_g4_i1_1	0	0	0	0.0290418	0	0	0	0	0	0	0	0
b_TRINITY_DN1496051_c1_g2_i1_1	0.0216315	0.0241734	0	0	0	0	0	0	0	0	0	0.0513142
b_TRINITY_DN1496319_c1_g1_i6_6	0	0	0	0.0178719	0	0	0	0	0	0	0	0
b_TRINITY_DN1496447_c0_g3_i8_1	0	0	0	0	0	0	0	0	0.0536522	0	0	0
b_TRINITY_DN1497164_c1_g5_i1_1	0	0.112809	0	0	0	0	0	0	0	0	0	0
b_TRINITY_DN1498156_c5_g3_i1_2	0	0	0	0	0	0	0	0	0.0421553	0	0	0
b_TRINITY_DN1500141_c0_g2_i1_1	0	0	0	0	0	0	0	0.0336022	0	0	0	0
b_TRINITY_DN1500674_c0_g4_i1_4	0	0.0188015	0	0	0	0	0	0	0	0	0	0
b_TRINITY_DN1501624_c0_g5_i8_2	0	0	0	0	0	0	0.014109	0	0	0	0	0
b_TRINITY_DN1501719_c4_g3_i2_1	0	0	0	0	0	0	0	0	0	0.0348564	0	0
b_TRINITY_DN1502733_c0_g2_i4_1	0	0	0	0.0469137	0	0	0	0	0	0	0	0
b_TRINITY_DN1502955_c4_g2_i3_1	0	0	0	0.0491477	0	0	0	0	0.0843106	0.0987597	0	0
b_TRINITY_DN1503122_c5_g1_i2_2	0.028842	0.0322312	0.0348959	0.0268079	0	0	0.0446785	0	0	0	0	0.0912253
b_TRINITY_DN1503122_c5_g1_i6_3	0	0	0	0	0	0	0	0	0	0.0261423	0	0
b_TRINITY_DN1503495_c1_g2_i2_1	0.0408595	0	0	0	0	0	0	0	0	0	0	0
b_TRINITY_DN1504126_c1_g2_i9_1	0	0	0	0	0.0318837	0	0	0	0	0	0	0
b_TRINITY_DN1505075_c2_g8_i5_2	0	0.0429749	0	0	0	0	0	0	0	0	0	0
b_TRINITY_DN1505369_c2_g4_i7_2	0	0	0	0	0	0	0.0117575	0	0	0	0	0
b_TRINITY_DN1505398_c1_g1_i10_1	0	0	0	0	0	0	0	0	0	0	0.0205907	0
b_TRINITY_DN1505538_c5_g4_i1_1	0	0	0	0	0	0	0	0.0189012	0	0	0	0
b_TRINITY_DN1505615_c4_g5_i1_3	0	0	0	0.0111699	0	0	0	0	0	0	0	0
b_TRINITY_DN1506320_c3_g2_i1_6	0	0	0.011632	0	0	0	0.00705451	0	0	0	0	0
b_TRINITY_DN1506368_c4_g1_i5_2	0	0	0	0	0	0.043679	0	0	0	0	0	0
b_TRINITY_DN1506611_c31_g6_i4_1	0	0	0	0.00893595	0	0	0	0	0	0	0	0
b_TRINITY_DN183641_c0_g2_i1_1	0	0.0349171	0	0	0.0414488	0	0.028218	0	0	0	0	0.068419
b_TRINITY_DN375916_c0_g2_i1_1	0	0	0	0	0	0	0	0	0.0843106	0	0	0
b_TRINITY_DN460278_c0_g1_i1_1	0	0	0	0	0	0	0	0	0.0804783	0	0	0
b_TRINITY_DN500415_c0_g1_i1_1	0	0	0	0	0	0	0	0	0	0.0493798	0.0500059	0
b_TRINITY_DN525671_c0_g1_i1_1	0	0	0	0	0	0	0	0	0.0613168	0	0	0
b_TRINITY_DN712366_c0_g2_i1_1	0.115368	0	0	0	0	0	0.0517331	0	0	0	0	0
b_TRINITY_DN780342_c0_g1_i1_1	0	0	0	0	0	0	0	0	0	0	0.0500059	0
b_TRINITY_DN851751_c0_g1_i1_1	0	0	0	0	0	0.118557	0.0446785	0	0	0	0	0.10833
b_TRINITY_DN883935_c0_g1_i1_1	0	0	0	0	0	0	0	0	0.0843106	0	0	0
b_TRINITY_DN908786_c0_g2_i1_1	0	0	0	0.0379778	0	0	0	0	0	0	0	0
b_TRINITY_DN915448_c0_g1_i1_1	0	0.0429749	0	0	0	0	0	0	0	0	0	0
b_TRINITY_DN972090_c0_g2_i1_1	0	0	0	0	0	0	0	0.0210013	0	0	0	0
c_c1000669_g1_i2_3	0	0	0	0	0	0	0.0681936	0	0	0	0	0
c_c1001720_g2_i2_1	0.0216315	0	0.0348959	0.0201059	0	0	0	0.0189012	0	0	0	0
c_c1001810_g1_i5_2	0	0.0134297	0	0	0	0	0	0	0	0	0	0
c_c1001899_g2_i1_1	0	0	0	0	0	0	0	0.0168011	0	0	0	0
c_c1002123_g1_i1_1	0	0	0	0	0	0	0	0	0	0	0.0264737	0
c_c1003729_g2_i4_1	0.019228	0	0	0	0	0	0	0	0	0	0	0
c_c1004312_g1_i1_2	0	0	0	0	0	0	0	0.0441028	0	0	0	0
c_c1005802_g1_i5_1	0.028842	0	0	0	0	0	0	0	0	0	0	0
c_c1006167_g1_i1_2	0	0	0.0155093	0	0.0286953	0	0.00940601	0.00840054	0	0	0	0
c_c1006784_g1_i1_2	0	0	0.0155093	0	0	0	0.0211635	0	0	0	0	0
c_c1006844_g1_i1_1	0	0.0080578	0	0	0	0	0.0399755	0.0420027	0	0	0	0
c_c1006875_g1_i1_1	0	0	0	0	0	0.0623986	0	0	0	0	0	0
c_c1007998_g3_i1_1	0	0	0	0.0156379	0	0	0	0.0126008	0	0	0	0
c_c1010610_g1_i1_2	0	0	0	0	0	0	0	0	0	0	0.0117661	0
c_c1011357_g1_i1_2	0	0	0	0.0111699	0	0	0	0.0105007	0	0	0	0
c_c1011459_g1_i1_2	0	0	0.011632	0	0.00956511	0	0.0211635	0.0210013	0	0	0	0
c_c1011459_g1_i2_2	0	0	0	0	0	0	0.018812	0	0	0	0	0
c_c1011816_g1_i1_3	0	0	0	0	0	0	0.00705451	0	0	0	0	0
c_c1011978_g1_i2_3	0.014421	0.0161156	0	0	0.0191302	0	0	0	0	0.0174282	0.0176491	0.0342095
c_c1012034_g1_i1_3	0	0	0.0155093	0.0156379	0	0	0.018812	0	0	0	0	0
c_c1012251_g5_i1_1	0	0	0	0	0.0350721	0	0	0.0231015	0	0	0	0
c_c1012293_g2_i1_4	0	0	0	0	0	0	0	0	0	0	0.0205907	0
c_c1013852_g2_i3_1	0	0	0	0.0134039	0	0	0	0	0	0	0	0
c_c1013863_g1_i2_1	0	0	0.00387732	0	0	0	0.0023515	0	0	0	0	0
c_c1014562_g1_i1_3	0	0	0	0.0134039	0	0	0	0	0	0	0	0
c_c1014816_g1_i5_6	0	0	0.0155093	0	0	0	0	0	0	0	0	0
c_c1014905_g1_i1_2	0	0	0.00775464	0	0	0	0	0	0	0	0	0
c_c1014961_g1_i2_2	0	0	0	0	0	0	0.0023515	0	0	0	0	0
c_c1015687_g1_i4_1	0	0	0	0.0268079	0	0	0	0	0	0	0	0
c_c1015806_g3_i1_3	0	0	0.0271413	0	0.00956511	0	0.0164605	0	0	0	0	0
c_c1016733_g1_i1_8	0	0	0	0.0156379	0	0	0	0	0	0	0	0
c_c1040091_g1_i1_1	0.052877	0.0564046	0	0	0	0.137277	0	0	0.0843106	0.0639033	0	0
c_c1074131_g1_i1_1	0	0	0	0	0	0	0	0	0	0	0	0.0741205
c_c1331335_g1_i1_1	0	0	0	0	0	0	0	0	0.038323	0	0	0
c_c135594_g1_i1_2	0.028842	0	0	0	0.0382604	0.0748783	0	0	0	0.0348564	0.0352983	0
c_c1520282_g1_i1_1	0	0	0	0	0	0	0	0	0	0	0	0.0912253
c_c162160_g1_i1_1	0	0	0	0	0	0	0	0	0	0	0.0294152	0
c_c219158_g1_i1_1	0	0	0	0	0	0	0	0	0	0	0.0500059	0
c_c2259399_g1_i1_2	0	0	0	0	0	0	0	0	0.0421553	0	0	0
c_c239525_g1_i2_1	0	0	0	0	0	0	0.037624	0	0	0	0	0
c_c31053_g1_i1_2	0	0	0	0	0.0350721	0	0	0	0	0	0	0
c_c3895524_g1_i1_2	0	0	0	0	0	0	0	0	0.0306584	0	0	0.0456126
c_c3896225_g1_i1_1	0	0	0	0.0245739	0	0	0	0	0	0	0	0
c_c412631_g1_i1_1	0	0	0	0	0	0	0.0164605	0	0	0	0	0
c_c470125_g1_i1_1	0	0	0.0155093	0.00893595	0	0	0	0	0	0	0	0
c_c5601676_g1_i1_2	0.0216315	0	0	0	0	0	0	0	0	0	0	0
c_c564037_g1_i1_1	0	0	0	0.0290418	0	0	0	0	0	0	0	0
c_c569802_g1_i1_1	0	0.040289	0	0	0	0	0	0	0	0	0	0
c_c5715984_g1_i1_1	0	0.0268593	0	0	0	0	0	0	0	0	0	0
c_c585059_g2_i1_2	0	0	0	0	0.025507	0	0	0	0	0	0	0
c_c625319_g1_i2_1	0	0	0	0	0	0	0.0352725	0	0	0	0	0
c_c645876_g1_i1_1	0	0	0	0	0.0191302	0	0	0	0	0	0	0
c_c732038_g1_i2_1	0	0.0510327	0	0	0	0	0	0	0	0	0	0
c_c746738_g1_i2_1	0	0	0	0	0	0	0.0305695	0	0	0	0	0
c_c760928_g2_i1_1	0	0	0	0	0	0.087358	0	0	0	0	0	0
c_c792099_g1_i1_1	0	0	0	0	0	0	0	0	0.038323	0	0	0
c_c798186_g1_i1_1	0	0	0	0	0	0	0	0	0	0	0.0205907	0
c_c81302_g1_i1_1	0	0	0	0	0	0	0	0	0	0	0	0.0798221
c_c835816_g1_i2_1	0	0	0	0	0	0	0	0	0.0651491	0	0.0500059	0
c_c846576_g1_i1_1	0	0	0	0	0	0	0	0	0	0	0	0.0456126
c_c864158_g1_i1_3	0	0	0	0	0	0	0.0258665	0.0231015	0	0	0	0
c_c890615_g1_i2_1	0	0	0	0	0	0	0	0.0252016	0	0	0	0
c_c892255_g1_i1_1	0	0	0	0.0156379	0	0	0	0	0	0	0	0
c_c892952_g1_i2_2	0	0	0	0.0178719	0	0	0.0634906	0.0357023	0	0	0	0
c_c893446_g1_i1_1	0	0	0.0310186	0	0	0	0	0.0168011	0.0306584	0	0	0
c_c905375_g1_i1_1	0.0360525	0	0	0	0	0	0	0	0	0	0	0
c_c907333_g1_i1_1	0	0	0	0.0469137	0	0	0	0	0	0	0	0
c_c908395_g1_i1_1	0	0	0	0	0	0	0	0	0	0.0464752	0	0
c_c914974_g1_i1_1	0.014421	0	0	0	0	0	0	0.0126008	0	0	0	0
c_c920801_g1_i1_1	0.014421	0.0161156	0	0.0134039	0.0191302	0	0	0.0126008	0	0	0	0
c_c947749_g2_i1_1	0	0	0	0	0	0.0499189	0.018812	0	0	0	0	0.0456126
c_c948380_g1_i1_1	0	0	0	0	0	0	0	0	0	0.0145235	0	0
c_c956655_g1_i1_1	0	0	0	0	0	0	0.0211635	0.0420027	0	0	0	0
c_c957016_g1_i1_1	0	0	0	0	0	0	0	0	0.0651491	0	0	0
c_c958408_g1_i1_1	0	0.0188015	0	0	0	0	0	0	0	0	0	0
c_c964112_g1_i1_2	0	0	0	0.0290418	0	0	0	0	0	0	0	0
c_c965056_g1_i1_1	0	0	0	0	0	0	0.037624	0	0	0	0	0
c_c969198_g2_i1_1	0	0	0	0.0335098	0	0	0	0	0	0	0	0
c_c973299_g2_i2_1	0	0	0	0.0268079	0	0	0	0	0	0	0	0
c_c977534_g2_i1_1	0	0	0	0	0	0	0.0211635	0	0	0	0	0
c_c977534_g3_i1_1	0	0.0188015	0	0	0	0	0	0	0	0	0	0
c_c977695_g1_i2_1	0	0	0	0	0	0	0.0164605	0	0	0	0	0
c_c977695_g2_i1_1	0	0	0	0	0	0	0	0.0168011	0	0	0	0
c_c977743_g1_i1_1	0	0	0	0	0	0	0.00940601	0	0	0	0	0
c_c977743_g2_i1_1	0	0	0	0	0	0	0	0.031502	0	0	0	0
c_c980573_g1_i1_3	0	0	0	0	0	0	0	0	0.0114969	0	0	0
c_c981971_g1_i1_1	0	0	0	0.0201059	0	0	0	0	0	0	0	0
c_c982552_g1_i1_1	0	0	0	0	0	0	0	0.0210013	0	0	0.0147076	0
c_c985184_g1_i1_2	0	0	0	0	0	0	0.0117575	0	0	0	0	0
c_c985455_g1_i2_1	0	0	0	0	0	0	0	0	0	0.0203329	0	0
c_c986292_g1_i2_1	0	0	0	0	0	0	0	0.00420027	0	0	0	0
c_c986623_g1_i1_1	0	0	0	0	0	0	0.018812	0	0	0	0	0
c_c987261_g2_i1_1	0	0	0	0.0312758	0	0	0	0	0	0	0	0
c_c988814_g6_i1_1	0	0	0	0	0	0	0.0399755	0	0	0	0	0
c_c989092_g1_i3_1	0	0	0	0	0	0	0	0	0.0498199	0	0	0
c_c990487_g2_i1_1	0	0	0	0	0	0	0	0	0.0344907	0	0	0.0570158
c_c991017_g1_i1_1	0	0	0	0	0	0	0.0117575	0.0126008	0	0	0	0
c_c991103_g1_i1_1	0.062491	0.0322312	0.0465279	0.0268079	0	0	0.0611391	0.0546035	0	0	0	0
c_c991288_g2_i1_1	0	0	0	0.0156379	0.025507	0	0	0.0147009	0	0	0	0
c_c991371_g3_i1_1	0	0	0	0	0	0.0374392	0	0	0	0	0	0
c_c992316_g1_i3_1	0	0	0	0	0	0	0	0.0126008	0	0	0	0
c_c994331_g2_i1_1	0	0	0	0.0223399	0	0	0	0	0	0	0	0
c_c995009_g3_i1_1	0	0	0	0.0156379	0	0	0	0	0	0	0	0
c_c997460_g1_i1_1	0	0	0	0	0	0	0	0	0.0268261	0	0	0
c_c997747_g1_i1_1	0.0216315	0.0107437	0.0193866	0.0201059	0	0	0.00940601	0.0189012	0	0	0	0.0285079
c_c998648_g1_i3_1	0	0	0	0	0	0	0	0	0	0	0	0.0399111
c_c998691_g1_i2_1	0	0	0	0	0	0	0	0	0	0.0203329	0	0
c_c998769_g1_i1_2	0	0	0.0465279	0	0.0414488	0	0	0	0	0	0	0
d_TRINITY_DN1019787_c0_g1_i1_1	0	0	0	0	0	0	0	0	0	0	0.0235322	0
d_TRINITY_DN1083293_c0_g2_i1_2	0	0	0	0	0	0	0	0	0	0.0232376	0	0
d_TRINITY_DN1200534_c0_g1_i2_2	0	0	0	0	0	0	0	0	0.0306584	0	0	0
d_TRINITY_DN1222275_c0_g1_i1_1	0	0	0	0	0	0	0	0	0.0536522	0	0	0
d_TRINITY_DN1238788_c0_g1_i1_1	0.0168245	0	0	0	0	0	0	0	0	0	0	0
d_TRINITY_DN1246304_c0_g1_i1_1	0	0	0	0.0223399	0	0	0	0	0	0	0	0
d_TRINITY_DN1251545_c0_g2_i1_1	0	0	0	0	0.0318837	0	0	0	0	0	0	0
d_TRINITY_DN1252452_c0_g1_i3_1	0	0	0	0	0.0286953	0	0	0	0	0	0	0
d_TRINITY_DN1255105_c0_g1_i1_1	0	0	0	0.0223399	0	0	0	0	0	0	0	0
d_TRINITY_DN1259681_c4_g1_i1_1	0	0	0	0	0	0	0.0258665	0.0231015	0	0	0	0
d_TRINITY_DN1273653_c0_g2_i1_1	0.038456	0.0429749	0.0620371	0	0	0	0	0	0	0	0	0
d_TRINITY_DN1276951_c2_g2_i1_1	0	0	0	0	0.0414488	0	0	0	0	0	0	0
d_TRINITY_DN1285524_c0_g2_i2_1	0	0	0	0	0	0	0	0.0441028	0	0	0	0
d_TRINITY_DN1289380_c0_g6_i2_1	0	0	0	0	0	0	0	0	0.0459876	0.0348564	0.0352983	0
d_TRINITY_DN1290001_c0_g1_i1_1	0	0	0	0	0	0	0	0	0	0	0	0.119733
d_TRINITY_DN1291222_c0_g2_i3_2	0	0	0	0	0.0637674	0	0	0	0	0	0	0
d_TRINITY_DN1293433_c62_g2_i4_3	0	0	0	0	0	0	0	0.0273017	0	0	0	0
d_TRINITY_DN1297408_c0_g1_i2_1	0	0	0.0542825	0	0	0	0	0	0	0	0	0
d_TRINITY_DN1304550_c6_g1_i4_1	0	0	0	0.0536157	0.0446372	0	0.0564361	0	0	0	0	0
d_TRINITY_DN1307027_c1_g9_i1_1	0	0	0.096933	0	0	0	0.0587876	0.0525034	0	0	0	0
d_TRINITY_DN1307100_c1_g3_i3_2	0	0	0	0	0	0	0	0	0	0	0.0352983	0
d_TRINITY_DN1307401_c0_g4_i5_2	0	0	0	0	0.0414488	0	0	0	0	0	0	0
d_TRINITY_DN1309931_c1_g2_i1_1	0	0	0	0.0134039	0	0	0.014109	0	0	0	0	0
d_TRINITY_DN1313661_c0_g1_i1_1	0	0	0	0	0	0	0	0.0189012	0	0	0	0
d_TRINITY_DN1314745_c0_g3_i3_3	0	0	0	0	0	0	0	0	0	0	0.0117661	0
d_TRINITY_DN1315270_c1_g2_i2_1	0	0	0	0	0	0	0	0.0105007	0	0	0	0
d_TRINITY_DN1316582_c0_g3_i3_1	0	0	0	0.0223399	0	0	0	0	0	0	0	0
d_TRINITY_DN1318516_c0_g1_i3_2	0	0	0	0	0	0	0	0	0	0.0348564	0	0
d_TRINITY_DN1318669_c0_g5_i1_2	0	0	0	0.0201059	0	0	0	0	0	0	0	0
d_TRINITY_DN1318669_c0_g6_i1_2	0.0264385	0	0	0.0223399	0	0	0	0	0	0	0	0
d_TRINITY_DN164229_c0_g1_i1_1	0	0.0322312	0	0.0268079	0	0	0	0	0	0	0	0
d_TRINITY_DN233411_c0_g2_i1_1	0	0	0	0	0.0414488	0	0.0305695	0.0672043	0	0	0	0
d_TRINITY_DN379415_c0_g1_i1_1	0	0.0429749	0	0	0	0	0	0	0	0	0	0
d_TRINITY_DN4508635_c0_g1_i1_2	0	0	0	0	0	0	0.0211635	0	0	0	0	0
d_TRINITY_DN677618_c0_g2_i1_1	0	0	0.0426505	0	0.0350721	0	0	0	0	0	0	0
d_TRINITY_DN744098_c0_g2_i4_1	0	0	0	0	0	0	0	0	0.0613168	0	0	0
d_TRINITY_DN760321_c0_g1_i1_1	0	0	0	0	0	0	0.0399755	0	0	0	0	0
d_TRINITY_DN873545_c0_g1_i1_1	0.038456	0	0	0	0	0	0	0	0	0.0464752	0.0500059	0
d_TRINITY_DN989682_c0_g1_i1_1	0	0	0	0	0	0	0	0	0	0	0	0.0798221

## Sheet: dbCAN_annotations
protein	domain	hmm start	hmm end	query start	query end	length	coverage
a_c10174_g1_i1_2	AA2.hmm	1e-11	18	185	80	267	0.654902
a_c1375279_g1_i1_2	GH13_8.hmm	6.2e-43	1	101	108	208	0.364964
a_c15728_g1_i1_1	CBM26.hmm	0.00017	34	71	1	34	0.493333
a_c175603_g1_i1_1	GT81.hmm	1.1e-38	85	186	114	227	0.34471
a_c1769480_g1_i1_1	GT19.hmm	3.8e-35	220	352	2	136	0.372881
a_c201253_g1_i1_1	AA2.hmm	1e-45	66	253	2	189	0.733333
a_c2389419_g1_i1_1	GT51.hmm	5.2e-34	72	177	1	110	0.59322
a_c267550_g1_i2_1	CE6.hmm	5.3e-26	10	98	1	103	0.888889
a_c273990_g1_i1_2	CBM50.hmm	1.4e-07	1	33	255	285	0.8
a_c294382_g1_i2_1	GT35.hmm	9.7e-94	211	513	19	338	0.448071
a_c316546_g1_i1_1	GH13_18.hmm	1.9e-62	30	336	1	323	0.908012
a_c356678_g1_i1_1	SLH.hmm	5.2e-07	8	42	113	147	0.809524
a_c358349_g1_i1_1	AA2.hmm	1.4e-16	14	116	77	180	0.4
a_c361117_g1_i1_2	CE1.hmm	1.4e-18	8	208	75	261	0.881057
a_c394076_g1_i1_1	GT2.hmm	8.7e-22	1	108	43	155	0.636905
a_c407947_g1_i1_1	GH43_26.hmm	1.2e-31	141	292	9	177	0.517123
a_c41908_g1_i1_1	GT4.hmm	3.2e-25	26	157	2	133	0.81875
a_c443785_g1_i2_2	GH74.hmm	1.7e-05	41	117	177	246	0.32618
a_c446655_g1_i1_1	GT4.hmm	2.4e-12	13	157	2	158	0.9
a_c450871_g1_i1_1	GT5.hmm	2.1e-31	65	212	6	161	0.311441
a_c477516_g1_i1_1	AA2.hmm	1.5e-06	67	189	3	144	0.478431
a_c487283_g2_i1_1	CBM61.hmm	3.5e-13	4	141	307	435	0.971631
a_c489891_g1_i1_1	GH6.hmm	2.4e-32	104	208	24	135	0.353741
a_c491496_g1_i2_1	GH77.hmm	5.5e-51	46	241	7	223	0.394737
a_c496491_g1_i1_1	GT35.hmm	1.3e-95	438	673	2	245	0.348665
a_c504900_g1_i1_1	AA2.hmm	1.4e-14	5	117	109	223	0.439216
a_c512729_g1_i1_1	CE1.hmm	9.4e-53	1	219	40	250	0.960352
a_c513394_g1_i1_1	AA2.hmm	2.3e-10	17	118	208	323	0.396078
a_c515462_g1_i1_2	GH23.hmm	7.2e-25	8	125	56	216	0.866667
a_c51752_g1_i1_1	GH3.hmm	3.1e-44	52	216	2	175	0.759259
a_c519503_g1_i2_1	GH27.hmm	1e-41	124	334	63	246	0.56
a_c525221_g1_i1_1	GH30_8.hmm	3.1e-102	2	273	25	367	0.985455
a_c540377_g1_i4_1	GH74.hmm	4.3e-10	16	124	159	263	0.463519
a_c540377_g1_i4_1	GH74.hmm	1.7e-17	27	141	254	379	0.48927
a_c544148_g1_i1_2	CBM44.hmm	2e-16	6	63	57	112	0.890625
a_c544148_g1_i1_2	GH6.hmm	6.8e-86	15	289	145	478	0.931973
a_c546083_g1_i2_1	GH10.hmm	8.6e-69	96	301	3	232	0.676568
a_c546083_g1_i2_1	CE6.hmm	1.8e-33	1	99	327	438	0.989899
a_c546627_g2_i1_1	GH11.hmm	1.1e-23	82	175	2	99	0.525424
a_c550508_g1_i1_2	CE3.hmm	1.4e-09	38	187	71	215	0.768041
a_c550933_g1_i2_2	GH23.hmm	1.4e-05	4	73	109	174	0.511111
a_c551864_g1_i1_1	GT81.hmm	4.8e-54	88	227	93	245	0.474403
a_c553445_g1_i1_1	CBM50.hmm	3.1e-11	1	36	32	75	0.875
a_c554029_g2_i2_1	GH13.hmm	8.3e-52	12	295	178	503	0.946488
a_c554422_g1_i1_1	GH3.hmm	4.2e-63	4	215	103	340	0.976852
a_c558967_g1_i2_1	CBM22.hmm	1.2e-23	5	120	60	176	0.877863
a_c558967_g1_i2_1	GH10.hmm	1.8e-77	14	302	220	490	0.950495
a_c559949_g2_i3_1	AA2.hmm	2.1e-17	20	253	32	294	0.913725
a_c561927_g1_i1_1	CBM2.hmm	6.6e-25	2	92	40	129	0.891089
a_c561927_g1_i1_1	GH5_53.hmm	1.7e-175	1	361	198	573	0.99723
a_c561927_g2_i2_1	GH5_53.hmm	2.8e-175	4	361	1	373	0.98892
a_c562035_g1_i1_2	GH127.hmm	2.4e-39	131	523	61	426	0.748092
a_c562124_g2_i1_1	CBM44.hmm	2.8e-10	12	63	81	130	0.796875
a_c563204_g2_i2_1	GT2.hmm	3.6e-31	1	126	8	132	0.744048
a_c564616_g1_i2_1	CBM48.hmm	6.5e-09	10	69	18	88	0.776316
a_c565166_g1_i3_1	GT2.hmm	6e-26	2	166	123	291	0.97619
a_c565556_g1_i1_2	CE11.hmm	4e-77	1	217	9	226	0.797048
a_c565740_g1_i1_1	CBM21.hmm	0.00048	33	89	22	94	0.523364
a_c566256_g1_i3_1	GH43_29.hmm	8.3e-81	1	270	9	281	0.996296
a_c566256_g1_i3_1	CBM6.hmm	8.2e-27	17	138	304	423	0.876812
a_c566843_g4_i1_1	CBM2.hmm	4.9e-25	2	91	35	121	0.881188
a_c566843_g4_i1_1	GH5_53.hmm	5.3e-176	1	361	199	576	0.99723
a_c567464_g1_i1_2	GH51.hmm	3.4e-129	79	541	15	507	0.733333
a_c569326_g1_i1_1	CE10.hmm	1e-14	81	315	436	661	0.686217
a_c570829_g1_i1_1	CBM2.hmm	9.7e-24	2	101	37	133	0.980198
a_c570829_g1_i1_1	CBM44.hmm	6.9e-14	6	62	162	216	0.875
a_c570829_g1_i1_1	CBM44.hmm	6.9e-15	6	58	251	301	0.8125
a_c570829_g1_i1_1	GH6.hmm	2.3e-86	15	289	343	676	0.931973
a_c571186_g1_i1_1	GH5_1.hmm	2e-39	153	258	1	144	0.406977
a_c571186_g1_i1_1	CBM2.hmm	2.3e-22	7	92	386	472	0.841584
a_c572214_g1_i1_2	AA3_2.hmm	6.3e-88	4	456	40	483	0.792982
a_c573082_g1_i1_2	SLH.hmm	0.00067	5	40	183	219	0.833333
a_c573376_g2_i1_1	GT81.hmm	1.6e-70	89	275	117	322	0.634812
a_c573525_g2_i1_2	GH109.hmm	2e-19	17	121	112	213	0.825397
a_c573914_g1_i1_4	GT35.hmm	7.4e-199	74	536	2	505	0.68546
a_c574629_g1_i1_1	GT35.hmm	3.5e-220	1	533	102	673	0.789318
a_c575912_g1_i1_2	CBM67.hmm	1.6e-09	32	173	763	886	0.801136
a_c576180_g4_i2_1	GH35.hmm	5.3e-98	1	268	36	304	0.869707
a_c577269_g3_i1_1	GH5_38.hmm	3.9e-122	1	311	55	369	0.99359
a_c577279_g1_i1_2	CE1.hmm	4.1e-06	105	175	62	161	0.30837
a_c578379_g2_i1_8	GT28.hmm	2.8e-07	59	150	220	305	0.579618
a_c578840_g1_i2_2	CBM30.hmm	3.5e-05	6	86	18	93	0.879121
a_c578840_g1_i2_2	GH9.hmm	4.3e-67	2	265	116	439	0.629187
a_c578840_g1_i3_1	CBM30.hmm	3.8e-06	5	86	89	165	0.89011
a_c578840_g1_i3_1	GH9.hmm	4.5e-110	2	418	188	688	0.995215
a_c578840_g1_i5_1	CBM4.hmm	1.3e-18	2	126	29	165	0.984127
a_c578840_g1_i5_1	CBM4.hmm	1.3e-19	1	123	188	316	0.968254
a_c578840_g1_i5_1	CBM30.hmm	5.3e-06	5	86	352	428	0.89011
a_c578840_g1_i5_1	GH9.hmm	1e-97	3	389	452	904	0.923445
a_c579734_g3_i1_1	GH23.hmm	1.3e-22	2	126	148	290	0.918519
a_c579734_g3_i1_1	CBM50.hmm	1.1e-11	1	40	380	422	0.975
a_c579734_g3_i1_1	CBM50.hmm	2e-12	1	39	456	498	0.95
a_c579734_g3_i1_1	CBM50.hmm	2.9e-12	1	39	521	562	0.95
a_c580166_g1_i1_1	GH109.hmm	1.6e-19	3	112	40	145	0.865079
a_c580386_g1_i1_2	GH10.hmm	2.9e-63	8	281	26	337	0.90099
a_c580386_g1_i1_2	CBM6.hmm	1.8e-36	2	137	495	634	0.978261
a_c580607_g3_i1_2	CBM4.hmm	3.2e-32	1	126	82	206	0.992063
a_c580607_g3_i1_2	CBM2.hmm	3.4e-25	3	90	275	362	0.861386
a_c580607_g3_i1_2	GH5.hmm	1.6e-36	13	230	449	731	0.789091
a_c580607_g3_i3_1	CBM2.hmm	2.8e-21	19	90	3	74	0.70297
a_c581716_g1_i1_2	GH31.hmm	9.6e-146	1	427	263	723	0.997658
a_c582483_g2_i1_1	GH65.hmm	9.8e-145	1	371	322	702	0.994624
a_c582689_g1_i1_4	CBM13.hmm	8.1e-18	3	138	35	178	0.718085
a_c582689_g1_i1_4	CE1.hmm	3.1e-08	10	147	224	351	0.603524
a_c583024_g1_i1_1	GH10.hmm	5.7e-26	176	302	4	121	0.415842
a_c583024_g1_i1_1	GH62.hmm	1.8e-117	1	278	149	416	0.996403
a_c583024_g2_i2_1	CE6.hmm	2.4e-25	1	99	91	199	0.989899
a_c583024_g2_i2_1	CBM60.hmm	3.4e-40	2	106	284	388	0.962963
a_c583024_g2_i2_1	CBM22.hmm	1.1e-17	4	92	565	650	0.671756
a_c636923_g1_i1_1	GT2.hmm	7.3e-18	2	166	9	169	0.97619
a_c640035_g1_i1_1	GH10.hmm	9.1e-56	31	255	21	257	0.739274
a_c70653_g1_i1_1	GT19.hmm	7.9e-74	55	280	1	224	0.635593
a_c889476_g1_i1_1	CBM60.hmm	1e-37	19	107	3	91	0.814815
a_c889476_g1_i1_1	CE4.hmm	1.3e-12	9	74	124	189	0.5
b_TRINITY_DN1017500_c0_g1_i1_1	CBM48.hmm	3.4e-11	3	70	162	240	0.881579
b_TRINITY_DN1172988_c1_g2_i1_1	cohesin.hmm	8.7e-09	12	107	79	167	0.708955
b_TRINITY_DN1291038_c0_g1_i3_2	GH43_7.hmm	1.9e-98	67	269	2	207	0.750929
b_TRINITY_DN1291038_c0_g1_i3_2	GH43_7.hmm	6.9e-10	41	142	288	370	0.375465
b_TRINITY_DN1306773_c0_g2_i1_2	GH5_1.hmm	1.2e-42	70	258	2	303	0.728682
b_TRINITY_DN1376548_c0_g2_i1_1	GT81.hmm	1.2e-66	89	270	110	310	0.617747
b_TRINITY_DN1383232_c0_g1_i1_1	GH81.hmm	1.1e-59	231	451	1	243	0.353698
b_TRINITY_DN1407250_c1_g2_i2_1	GH43_18.hmm	1.8e-23	143	239	1	95	0.4
b_TRINITY_DN1407250_c1_g2_i2_1	GH43.hmm	4.4e-10	1	79	121	221	0.314516
b_TRINITY_DN1414795_c0_g4_i1_1	GH23.hmm	4.4e-07	75	130	17	81	0.407407
b_TRINITY_DN1420784_c1_g1_i1_1	GT2.hmm	6.2e-20	2	165	9	169	0.970238
b_TRINITY_DN1426061_c0_g2_i1_1	dockerin.hmm	4.6e-05	1	14	59	72	0.619048
b_TRINITY_DN1426143_c0_g2_i3_1	GH3.hmm	3e-67	3	216	31	251	0.986111
b_TRINITY_DN1426204_c1_g1_i2_1	CBM67.hmm	4.7e-38	5	161	48	218	0.886364
b_TRINITY_DN1428212_c1_g1_i1_1	GH13_30.hmm	2.5e-39	250	369	2	117	0.322493
b_TRINITY_DN1431338_c2_g2_i3_2	GH43_1.hmm	1.8e-111	1	227	22	254	0.729032
b_TRINITY_DN1436556_c1_g2_i1_1	GT28.hmm	1.6e-06	50	148	189	286	0.624204
b_TRINITY_DN1443502_c0_g1_i3_1	GH109.hmm	5.2e-09	67	122	56	111	0.436508
b_TRINITY_DN1445058_c2_g1_i3_1	GH114.hmm	2.7e-07	34	190	2	174	0.821053
b_TRINITY_DN1445518_c0_g2_i4_1	CE10.hmm	8.2e-10	76	315	295	529	0.70088
b_TRINITY_DN1447273_c1_g1_i1_1	GT4.hmm	2.8e-28	15	160	1	148	0.90625
b_TRINITY_DN1448964_c0_g1_i2_1	GT4.hmm	1.2e-08	6	152	224	373	0.9125
b_TRINITY_DN1449241_c2_g1_i1_1	CE6.hmm	2.7e-19	32	98	14	78	0.666667
b_TRINITY_DN1459036_c0_g1_i4_3	GH23.hmm	4.1e-33	18	124	1	105	0.785185
b_TRINITY_DN1459721_c1_g3_i3_1	GH78.hmm	9e-56	1	219	63	295	0.43254
b_TRINITY_DN1460731_c3_g2_i1_1	GH133.hmm	1.3e-49	7	233	12	228	0.607527
b_TRINITY_DN1462741_c0_g1_i3_1	GH3.hmm	1.6e-58	10	216	2	209	0.953704
b_TRINITY_DN1465443_c1_g4_i6_1	GT35.hmm	5.8e-83	434	653	3	231	0.324926
b_TRINITY_DN1470156_c7_g6_i2_1	CE1.hmm	2.2e-25	56	211	7	252	0.682819
b_TRINITY_DN1470530_c1_g5_i1_1	GH8.hmm	1.4e-51	80	312	2	253	0.725
b_TRINITY_DN1473914_c0_g2_i1_3	dockerin.hmm	0.00095	1	12	54	65	0.52381
b_TRINITY_DN1479168_c0_g2_i2_3	GH3.hmm	5.8e-48	7	215	129	356	0.962963
b_TRINITY_DN1479502_c0_g1_i1_1	GT51.hmm	1.2e-61	2	176	35	222	0.983051
b_TRINITY_DN1480675_c4_g1_i1_1	GH3.hmm	1.8e-24	134	215	1	88	0.375
b_TRINITY_DN1480926_c0_g2_i2_1	CE10.hmm	8.7e-17	86	205	138	289	0.348974
b_TRINITY_DN1488318_c3_g3_i2_1	GH11.hmm	1.4e-24	115	177	2	67	0.350282
b_TRINITY_DN1489537_c1_g2_i2_1	GH133.hmm	8e-92	8	372	170	542	0.978495
b_TRINITY_DN1489554_c2_g9_i2_1	CBM32.hmm	1.1e-19	7	122	143	260	0.927419
b_TRINITY_DN1490388_c2_g12_i4_3	CBM50.hmm	0.00036	6	40	22	72	0.85
b_TRINITY_DN1495600_c1_g4_i1_1	GH23.hmm	3.7e-08	66	121	4	68	0.407407
b_TRINITY_DN1495600_c1_g4_i1_1	CBM50.hmm	1.2e-12	1	39	168	210	0.95
b_TRINITY_DN1496051_c1_g2_i1_1	GH97.hmm	3.1e-171	5	629	19	640	0.988906
b_TRINITY_DN1496319_c1_g1_i6_6	GH30_1.hmm	4.5e-141	5	338	30	352	0.787234
b_TRINITY_DN1496447_c0_g3_i8_1	CBM6.hmm	3.9e-15	68	136	3	71	0.492754
b_TRINITY_DN1497164_c1_g5_i1_1	SLH.hmm	0.00061	25	38	113	126	0.309524
b_TRINITY_DN1498156_c5_g3_i1_2	GT83.hmm	4.2e-22	265	499	1	214	0.433333
b_TRINITY_DN1500141_c0_g2_i1_1	GH109.hmm	4.2e-07	25	123	12	100	0.777778
b_TRINITY_DN1500674_c0_g4_i1_4	GT4.hmm	5.4e-35	5	157	238	407	0.95
b_TRINITY_DN1501624_c0_g5_i8_2	GH15.hmm	8.5e-50	2	234	246	496	0.642659
b_TRINITY_DN1501719_c4_g3_i2_1	CE4.hmm	9.6e-22	29	126	1	102	0.746154
b_TRINITY_DN1502733_c0_g2_i4_1	GH10.hmm	1.6e-53	73	300	1	219	0.749175
b_TRINITY_DN1502955_c4_g2_i3_1	GT81.hmm	2.1e-68	91	274	4	205	0.624573
b_TRINITY_DN1503122_c5_g1_i2_2	GH16.hmm	3.9e-22	50	189	21	184	0.73545
b_TRINITY_DN1503122_c5_g1_i2_2	CBM5.hmm	1e-06	4	40	309	346	0.9
b_TRINITY_DN1503122_c5_g1_i2_2	CBM10.hmm	4.4e-14	1	28	397	425	0.964286
b_TRINITY_DN1503122_c5_g1_i2_2	GH5_53.hmm	2.6e-178	1	361	529	910	0.99723
b_TRINITY_DN1503122_c5_g1_i6_3	GH5_53.hmm	1.7e-152	4	304	1	325	0.831025
b_TRINITY_DN1503495_c1_g2_i2_1	GH30_1.hmm	2.6e-52	172	310	1	140	0.326241
b_TRINITY_DN1504126_c1_g2_i9_1	GH115.hmm	1.2e-126	177	435	1	284	0.370158
b_TRINITY_DN1505075_c2_g8_i5_2	CE1.hmm	1.5e-13	50	139	14	95	0.39207
b_TRINITY_DN1505369_c2_g4_i7_2	CE10.hmm	4.1e-38	75	218	135	289	0.419355
b_TRINITY_DN1505398_c1_g1_i10_1	GT4.hmm	1.4e-10	3	90	259	342	0.54375
b_TRINITY_DN1505538_c5_g4_i1_1	GT35.hmm	3e-108	375	673	2	313	0.442136
b_TRINITY_DN1505615_c4_g5_i1_3	GH13_36.hmm	5.2e-124	1	314	75	413	0.996815
b_TRINITY_DN1506320_c3_g2_i1_6	GH74.hmm	3.6e-11	33	109	116	196	0.32618
b_TRINITY_DN1506320_c3_g2_i1_6	GH74.hmm	3e-16	35	122	170	267	0.373391
b_TRINITY_DN1506320_c3_g2_i1_6	GH74.hmm	1.6e-06	49	130	427	503	0.347639
b_TRINITY_DN1506320_c3_g2_i1_6	GH74.hmm	9.6e-06	42	135	606	705	0.399142
b_TRINITY_DN1506320_c3_g2_i1_6	GH74.hmm	3.3e-11	41	117	711	782	0.32618
b_TRINITY_DN1506368_c4_g1_i5_2	CBM48.hmm	1.6e-09	8	73	45	115	0.855263
b_TRINITY_DN1506368_c4_g1_i5_2	CE1.hmm	7e-49	1	221	149	364	0.969163
b_TRINITY_DN1506611_c31_g6_i4_1	GT51.hmm	1.4e-23	85	176	2	93	0.514124
b_TRINITY_DN183641_c0_g2_i1_1	GH3.hmm	4.1e-31	107	216	1	120	0.50463
b_TRINITY_DN375916_c0_g2_i1_1	CBM6.hmm	7.1e-35	16	136	12	133	0.869565
b_TRINITY_DN460278_c0_g1_i1_1	GH26.hmm	6.6e-15	185	296	1	137	0.366337
b_TRINITY_DN500415_c0_g1_i1_1	GH16.hmm	5.4e-19	2	109	27	176	0.566138
b_TRINITY_DN525671_c0_g1_i1_1	GH5_38.hmm	1.7e-40	1	117	49	165	0.371795
b_TRINITY_DN712366_c0_g2_i1_1	GH6.hmm	4.1e-35	43	164	9	137	0.411565
b_TRINITY_DN780342_c0_g1_i1_1	CE11.hmm	1.3e-59	1	170	5	176	0.623616
b_TRINITY_DN851751_c0_g1_i1_1	CE1.hmm	1.9e-35	1	140	10	143	0.612335
b_TRINITY_DN883935_c0_g1_i1_1	GH5_7.hmm	2.4e-28	125	232	1	126	0.411538
b_TRINITY_DN908786_c0_g2_i1_1	CBM44.hmm	6.6e-06	24	61	66	101	0.578125
b_TRINITY_DN915448_c0_g1_i1_1	GH3.hmm	1.5e-23	8	120	67	182	0.518519
b_TRINITY_DN972090_c0_g2_i1_1	CE10.hmm	1.3e-34	74	193	128	267	0.348974
c_c1000669_g1_i2_3	GT81.hmm	1.4e-66	89	270	117	317	0.617747
c_c1001720_g2_i2_1	GH10.hmm	8.7e-36	27	173	152	304	0.481848
c_c1001810_g1_i5_2	CE6.hmm	1.8e-22	1	98	91	201	0.979798
c_c1001810_g1_i5_2	CBM57.hmm	1.3e-31	1	147	331	471	0.993197
c_c1001899_g2_i1_1	GH10.hmm	6.3e-61	12	280	29	320	0.884488
c_c1002123_g1_i1_1	CBM60.hmm	2.5e-33	2	106	103	208	0.962963
c_c1003729_g2_i4_1	CBM50.hmm	1.4e-10	1	39	33	79	0.95
c_c1004312_g1_i1_2	GH16.hmm	8.3e-23	50	189	21	184	0.73545
c_c1004312_g1_i1_2	CBM5.hmm	5e-08	4	40	309	346	0.9
c_c1004312_g1_i1_2	CBM10.hmm	4e-13	1	28	397	425	0.964286
c_c1005802_g1_i5_1	GH5_53.hmm	1.4e-167	1	361	74	465	0.99723
c_c1006167_g1_i1_2	SLH.hmm	2.5e-13	1	39	24	62	0.904762
c_c1006784_g1_i1_2	GH11.hmm	1.1e-58	2	177	46	230	0.988701
c_c1006784_g1_i1_2	CBM37.hmm	0.00047	28	61	277	310	0.532258
c_c1006784_g1_i1_2	CBM6.hmm	9.8e-31	2	137	347	490	0.978261
c_c1006844_g1_i1_1	dockerin.hmm	0.00016	1	14	785	798	0.619048
c_c1006875_g1_i1_1	CE1.hmm	6.7e-57	1	214	53	277	0.938326
c_c1007998_g3_i1_1	GH3.hmm	2.4e-68	3	215	57	301	0.981481
c_c1010610_g1_i1_2	CE6.hmm	9.4e-05	62	97	436	472	0.353535
c_c1011357_g1_i1_2	CBM5.hmm	1.6e-08	8	40	56	88	0.8
c_c1011357_g1_i1_2	CBM57.hmm	5.1e-37	1	145	127	262	0.979592
c_c1011357_g1_i1_2	GH10.hmm	4.1e-77	13	302	295	566	0.953795
c_c1011459_g1_i1_2	GH11.hmm	1.2e-62	2	175	46	227	0.977401
c_c1011459_g1_i1_2	CBM60.hmm	1.8e-45	2	107	256	360	0.972222
c_c1011459_g1_i1_2	CBM5.hmm	1.3e-08	5	40	425	461	0.875
c_c1011459_g1_i1_2	CBM57.hmm	1.3e-36	1	145	508	643	0.979592
c_c1011459_g1_i1_2	CE1.hmm	3.9e-17	7	156	694	837	0.656388
c_c1011459_g1_i2_2	GH11.hmm	1.5e-63	2	175	70	251	0.977401
c_c1011459_g1_i2_2	CBM60.hmm	1.4e-45	2	107	282	386	0.972222
c_c1011459_g1_i2_2	CBM5.hmm	2.3e-09	5	40	451	487	0.875
c_c1011459_g1_i2_2	CBM57.hmm	1.3e-36	1	145	534	669	0.979592
c_c1011459_g1_i2_2	CE1.hmm	4.1e-17	7	156	720	863	0.656388
c_c1011816_g1_i1_3	CBM2.hmm	5.7e-26	2	87	30	115	0.841584
c_c1011816_g1_i1_3	CBM10.hmm	1.7e-12	1	28	170	198	0.964286
c_c1011978_g1_i2_3	GH43_7.hmm	1.3e-142	1	268	42	310	0.992565
c_c1011978_g1_i2_3	GH43_7.hmm	2.1e-17	32	144	370	461	0.416357
c_c1012034_g1_i1_3	GT3.hmm	4e-73	69	346	12	275	0.434851
c_c1012034_g1_i1_3	GT35.hmm	3e-137	20	555	610	1121	0.793769
c_c1012251_g5_i1_1	GH5_10.hmm	2.3e-32	5	206	30	237	0.695502
c_c1012293_g2_i1_4	GT4.hmm	6.7e-36	8	158	188	343	0.9375
c_c1013852_g2_i3_1	GH94.hmm	3.4e-113	294	682	2	422	0.374517
c_c1013863_g1_i2_1	GH8.hmm	3.4e-58	4	318	69	394	0.98125
c_c1014562_g1_i1_3	GH109.hmm	0.00061	1	43	18	61	0.333333
c_c1014816_g1_i5_6	GH94.hmm	2.5e-262	263	1033	2	791	0.743243
c_c1014905_g1_i1_2	CBM2.hmm	9.8e-09	2	101	59	159	0.980198
c_c1014905_g1_i1_2	GH10.hmm	3.8e-72	12	300	553	828	0.950495
c_c1014905_g1_i1_2	CBM6.hmm	4.4e-18	39	138	872	974	0.717391
c_c1014905_g1_i1_2	CBM22.hmm	2.7e-22	1	131	983	1114	0.992366
c_c1014905_g1_i1_2	CBM22.hmm	1.1e-22	3	131	1136	1264	0.977099
c_c1014961_g1_i2_2	CBM12.hmm	1.1e-06	2	23	71	92	0.617647
c_c1015687_g1_i4_1	GH5_2.hmm	2.3e-43	1	175	3	226	0.883249
c_c1015806_g3_i1_3	CE6.hmm	1.5e-25	1	99	15	124	0.989899
c_c1015806_g3_i1_3	CBM60.hmm	5.5e-44	1	107	220	325	0.981481
c_c1015806_g3_i1_3	CBM10.hmm	5.9e-14	1	28	358	386	0.964286
c_c1015806_g3_i1_3	CBM60.hmm	2.3e-41	2	107	442	546	0.972222
c_c1015806_g3_i1_3	GH10.hmm	3.6e-80	11	302	569	845	0.960396
c_c1016733_g1_i1_8	GT35.hmm	1.3e-275	1	673	101	815	0.997033
c_c1040091_g1_i1_1	GH103.hmm	1.3e-53	132	266	2	136	0.454237
c_c1074131_g1_i1_1	GT4.hmm	1.2e-19	11	157	57	207	0.9125
c_c1331335_g1_i1_1	GH20.hmm	8.2e-75	8	169	91	270	0.477745
c_c135594_g1_i1_2	GH13.hmm	2.5e-34	13	165	84	240	0.508361
c_c1520282_g1_i1_1	PL1_11.hmm	8.3e-60	26	177	2	159	0.853107
c_c162160_g1_i1_1	CE10.hmm	4.8e-21	74	208	25	174	0.392962
c_c219158_g1_i1_1	GH3.hmm	1e-35	3	120	37	175	0.541667
c_c2259399_g1_i1_2	GH3.hmm	5.5e-37	90	216	1	144	0.583333
c_c239525_g1_i2_1	GH16.hmm	1.2e-18	14	155	6	169	0.746032
c_c31053_g1_i1_2	GH65.hmm	4.1e-78	1	186	45	249	0.497312
c_c3895524_g1_i1_2	GH20.hmm	9.5e-107	7	306	51	338	0.88724
c_c3896225_g1_i1_1	GT2.hmm	1.7e-21	4	116	24	138	0.666667
c_c412631_g1_i1_1	GT4.hmm	8.4e-08	7	153	199	347	0.9125
c_c470125_g1_i1_1	GH30_8.hmm	3.1e-106	2	271	10	361	0.978182
c_c470125_g1_i1_1	CBM35.hmm	2.6e-27	11	122	428	537	0.902439
c_c470125_g1_i1_1	GH5_35.hmm	5.3e-20	8	137	567	698	0.928058
c_c5601676_g1_i1_2	GT2.hmm	7.1e-31	1	139	114	271	0.821429
c_c564037_g1_i1_1	GH4.hmm	3.7e-46	1	173	4	181	0.960894
c_c569802_g1_i1_1	GT81.hmm	3.5e-19	23	158	6	124	0.460751
c_c5715984_g1_i1_1	CBM56.hmm	4e-12	3	101	117	222	0.616352
c_c585059_g2_i1_2	GH13_18.hmm	2e-59	2	234	118	344	0.688427
c_c625319_g1_i2_1	GT2.hmm	1.5e-27	2	167	6	172	0.982143
c_c645876_g1_i1_1	GT35.hmm	6.3e-127	5	354	77	435	0.517804
c_c732038_g1_i2_1	GT26.hmm	5e-16	45	169	3	127	0.725146
c_c746738_g1_i2_1	CBM50.hmm	3.2e-12	1	40	160	203	0.975
c_c760928_g2_i1_1	GH13_31.hmm	5.1e-100	1	180	28	202	0.511429
c_c792099_g1_i1_1	GH62.hmm	8.9e-97	15	278	1	265	0.946043
c_c798186_g1_i1_1	GH4.hmm	2.5e-56	1	177	2	181	0.98324
c_c81302_g1_i1_1	CBM9.hmm	1.2e-07	1	77	86	165	0.417582
c_c835816_g1_i2_1	GH31.hmm	1e-44	19	211	1	186	0.449649
c_c846576_g1_i1_1	GT51.hmm	1.1e-56	3	177	66	247	0.983051
c_c864158_g1_i1_3	cohesin.hmm	8.8e-10	1	115	26	135	0.850746
c_c864158_g1_i1_3	cohesin.hmm	1.9e-08	5	129	176	298	0.925373
c_c864158_g1_i1_3	cohesin.hmm	9e-06	3	99	319	412	0.716418
c_c890615_g1_i2_1	GH109.hmm	7.6e-18	3	120	38	151	0.928571
c_c892255_g1_i1_1	GH5_38.hmm	1.5e-118	1	312	53	370	0.996795
c_c892952_g1_i2_2	GH3.hmm	7e-68	3	215	92	312	0.981481
c_c893446_g1_i1_1	GH23.hmm	2.4e-10	74	126	1	73	0.385185
c_c893446_g1_i1_1	CBM50.hmm	4.8e-13	1	40	163	205	0.975
c_c893446_g1_i1_1	CBM50.hmm	9.5e-16	1	40	233	275	0.975
c_c893446_g1_i1_1	CBM50.hmm	3.7e-15	1	39	299	341	0.95
c_c905375_g1_i1_1	GH23.hmm	4.7e-07	16	126	55	176	0.814815
c_c907333_g1_i1_1	GT81.hmm	6.2e-67	88	270	116	317	0.62116
c_c908395_g1_i1_1	GH53.hmm	2.1e-92	3	338	36	359	0.979532
c_c914974_g1_i1_1	CBM44.hmm	0.00074	2	59	33	86	0.890625
c_c914974_g1_i1_1	CBM44.hmm	8.1e-08	23	58	137	173	0.546875
c_c914974_g1_i1_1	CBM44.hmm	6.3e-05	22	61	220	259	0.609375
c_c914974_g1_i1_1	CBM44.hmm	1e-06	22	58	303	340	0.5625
c_c920801_g1_i1_1	GH9.hmm	6e-58	207	418	1	219	0.504785
c_c920801_g1_i1_1	CBM3.hmm	9e-20	5	87	247	325	0.931818
c_c947749_g2_i1_1	GH10.hmm	1.7e-61	29	292	64	349	0.867987
c_c948380_g1_i1_1	GH3.hmm	3.8e-75	3	215	71	294	0.981481
c_c956655_g1_i1_1	PL4_1.hmm	4.3e-132	173	485	1	316	0.624
c_c957016_g1_i1_1	GH5_2.hmm	3e-38	74	194	1	139	0.609137
c_c958408_g1_i1_1	GH43_29.hmm	1.1e-76	15	269	1	273	0.940741
c_c958408_g1_i1_1	CBM6.hmm	8.6e-31	17	124	297	404	0.775362
c_c964112_g1_i1_2	GT56.hmm	1.2e-20	186	328	47	189	0.397759
c_c965056_g1_i1_1	CBM50.hmm	4.2e-12	1	40	128	178	0.975
c_c969198_g2_i1_1	GH43_12.hmm	1.4e-59	24	180	1	157	0.539792
c_c973299_g2_i2_1	CBM9.hmm	1.2e-20	31	181	3	163	0.824176
c_c977534_g2_i1_1	GH3.hmm	3.1e-49	6	215	131	359	0.967593
c_c977534_g3_i1_1	GH3.hmm	2.1e-48	7	215	129	356	0.962963
c_c977695_g1_i2_1	GH11.hmm	3.3e-49	1	175	44	229	0.983051
c_c977695_g1_i2_1	CBM13.hmm	3.8e-17	5	133	248	380	0.680851
c_c977695_g2_i1_1	GH11.hmm	1.9e-49	1	175	44	228	0.983051
c_c977695_g2_i1_1	CBM60.hmm	3.6e-35	2	107	255	360	0.972222
c_c977743_g1_i1_1	GH3.hmm	1.2e-72	3	215	128	357	0.981481
c_c977743_g2_i1_1	GH3.hmm	1.1e-52	59	215	1	174	0.722222
c_c980573_g1_i1_3	CBM67.hmm	1.1e-09	14	92	139	219	0.443182
c_c981971_g1_i1_1	GH10.hmm	6.7e-65	38	301	1	263	0.867987
c_c981971_g1_i1_1	GH5_35.hmm	1.9e-22	7	137	377	509	0.935252
c_c982552_g1_i1_1	GT35.hmm	1.9e-100	273	555	5	305	0.418398
c_c985184_g1_i1_2	CE10.hmm	3.4e-32	71	190	97	229	0.348974
c_c985455_g1_i2_1	CBM2.hmm	4.8e-25	4	91	23	107	0.861386
c_c985455_g1_i2_1	CBM10.hmm	4.2e-13	1	28	147	175	0.964286
c_c986292_g1_i2_1	CBM44.hmm	1.1e-06	15	61	299	343	0.71875
c_c986292_g1_i2_1	CBM44.hmm	0.00023	22	61	391	430	0.609375
c_c986292_g1_i2_1	CBM44.hmm	0.00029	22	58	660	694	0.5625
c_c986292_g1_i2_1	CBM44.hmm	8e-08	20	61	739	778	0.640625
c_c986623_g1_i1_1	CE6.hmm	4e-34	1	99	82	193	0.989899
c_c987261_g2_i1_1	GH5_38.hmm	3.1e-119	1	311	49	363	0.99359
c_c988814_g6_i1_1	GH3.hmm	9.1e-36	106	215	11	129	0.50463
c_c989092_g1_i3_1	GH23.hmm	6.5e-23	2	126	21	158	0.918519
c_c990487_g2_i1_1	PL22_1.hmm	5.9e-07	29	99	86	157	0.693069
c_c991017_g1_i1_1	CBM32.hmm	1.9e-16	9	123	475	593	0.919355
c_c991017_g1_i1_1	CBM32.hmm	3.2e-15	13	123	790	904	0.887097
c_c991103_g1_i1_1	GH11.hmm	5.2e-63	1	164	58	229	0.920904
c_c991288_g2_i1_1	GH5_38.hmm	1e-121	1	312	42	357	0.996795
c_c991371_g3_i1_1	CBM44.hmm	0.00054	21	61	38	81	0.625
c_c991371_g3_i1_1	CBM44.hmm	0.00062	23	63	209	254	0.625
c_c991371_g3_i1_1	CBM44.hmm	8.9e-05	23	56	551	588	0.515625
c_c992316_g1_i3_1	GH43_2.hmm	2.6e-82	1	211	37	312	0.995261
c_c992316_g1_i3_1	CBM6.hmm	1.4e-18	46	137	365	455	0.65942
c_c994331_g2_i1_1	AA2.hmm	4.2e-16	6	118	75	189	0.439216
c_c994331_g2_i1_1	AA2.hmm	6.4e-06	167	251	312	410	0.329412
c_c994331_g2_i1_1	AA2.hmm	7.3e-08	21	113	461	564	0.360784
c_c995009_g3_i1_1	CE10.hmm	1e-37	68	329	26	301	0.765396
c_c997460_g1_i1_1	CBM48.hmm	1.6e-05	8	67	47	123	0.776316
c_c997460_g1_i1_1	CE1.hmm	2.3e-57	4	218	168	398	0.942731
c_c997747_g1_i1_1	CBM60.hmm	8.1e-41	6	107	1	101	0.935185
c_c997747_g1_i1_1	CBM10.hmm	8.8e-15	1	28	140	168	0.964286
c_c997747_g1_i1_1	CBM57.hmm	1.1e-36	1	146	230	366	0.986395
c_c997747_g1_i1_1	CE1.hmm	1.7e-21	5	136	406	535	0.577093
c_c998648_g1_i3_1	GH43_26.hmm	9.4e-82	99	292	3	200	0.660959
c_c998691_g1_i2_1	GT35.hmm	7.1e-43	20	328	130	391	0.456973
c_c998769_g1_i1_2	GH5_38.hmm	5.2e-69	1	173	49	221	0.551282
d_TRINITY_DN1019787_c0_g1_i1_1	CBM16.hmm	8.8e-05	2	73	141	212	0.612069
d_TRINITY_DN1083293_c0_g2_i1_2	GH10.hmm	4.2e-62	25	183	175	341	0.521452
d_TRINITY_DN1200534_c0_g1_i2_2	GH74.hmm	0.0009	60	133	224	298	0.313305
d_TRINITY_DN1222275_c0_g1_i1_1	GH18.hmm	3.8e-22	136	283	7	205	0.496622
d_TRINITY_DN1238788_c0_g1_i1_1	GH127.hmm	7.9e-12	60	359	88	383	0.570611
d_TRINITY_DN1246304_c0_g1_i1_1	CE9.hmm	3.2e-80	1	263	2	263	0.702413
d_TRINITY_DN1251545_c0_g2_i1_1	CBM44.hmm	1.6e-05	6	55	60	114	0.765625
d_TRINITY_DN1252452_c0_g1_i3_1	CBM44.hmm	4.8e-06	23	52	20	48	0.453125
d_TRINITY_DN1252452_c0_g1_i3_1	CBM44.hmm	1.5e-08	9	57	94	137	0.75
d_TRINITY_DN1252452_c0_g1_i3_1	CBM44.hmm	2.3e-07	23	62	182	219	0.609375
d_TRINITY_DN1255105_c0_g1_i1_1	GT2.hmm	4.1e-06	16	112	20	116	0.571429
d_TRINITY_DN1259681_c4_g1_i1_1	CBM9.hmm	1e-26	1	182	32	220	0.994505
d_TRINITY_DN1273653_c0_g2_i1_1	CBM6.hmm	2.8e-11	26	123	87	191	0.702899
d_TRINITY_DN1276951_c2_g2_i1_1	GH26.hmm	2.8e-51	38	223	8	200	0.610561
d_TRINITY_DN1285524_c0_g2_i2_1	GH3.hmm	7e-69	3	215	16	260	0.981481
d_TRINITY_DN1289380_c0_g6_i2_1	GT9.hmm	2.1e-18	3	132	89	228	0.573333
d_TRINITY_DN1290001_c0_g1_i1_1	GH130.hmm	1.1e-55	148	295	1	147	0.496622
d_TRINITY_DN1291222_c0_g2_i3_2	GT2.hmm	1.5e-29	1	122	8	129	0.720238
d_TRINITY_DN1293433_c62_g2_i4_3	CE6.hmm	1.8e-25	1	99	101	210	0.989899
d_TRINITY_DN1293433_c62_g2_i4_3	CBM60.hmm	2.8e-44	1	107	306	411	0.981481
d_TRINITY_DN1293433_c62_g2_i4_3	CBM10.hmm	6.6e-14	1	28	447	475	0.964286
d_TRINITY_DN1293433_c62_g2_i4_3	CBM60.hmm	2.6e-41	2	107	531	635	0.972222
d_TRINITY_DN1293433_c62_g2_i4_3	GH10.hmm	4.4e-80	11	302	658	934	0.960396
d_TRINITY_DN1297408_c0_g1_i2_1	CE11.hmm	3.3e-85	1	204	9	215	0.749077
d_TRINITY_DN1304550_c6_g1_i4_1	SLH.hmm	0.00016	6	39	185	218	0.785714
d_TRINITY_DN1307027_c1_g9_i1_1	CBM10.hmm	1.1e-14	1	28	1	29	0.964286
d_TRINITY_DN1307100_c1_g3_i3_2	AA2.hmm	8.6e-10	66	253	6	223	0.733333
d_TRINITY_DN1307401_c0_g4_i5_2	GH13_24.hmm	2.6e-34	1	117	97	210	0.39322
d_TRINITY_DN1309931_c1_g2_i1_1	CBM35.hmm	4.7e-06	79	122	2	42	0.349593
d_TRINITY_DN1309931_c1_g2_i1_1	CBM6.hmm	1e-30	1	137	152	298	0.985507
d_TRINITY_DN1313661_c0_g1_i1_1	GH11.hmm	2.7e-66	2	177	70	253	0.988701
d_TRINITY_DN1314745_c0_g3_i3_3	AA2.hmm	5.5e-16	28	119	1	93	0.356863
d_TRINITY_DN1314745_c0_g3_i3_3	AA2.hmm	4.5e-14	17	253	362	632	0.92549
d_TRINITY_DN1315270_c1_g2_i2_1	GT5.hmm	2.1e-108	1	471	23	545	0.995763
d_TRINITY_DN1316582_c0_g3_i3_1	CE1.hmm	1.5e-06	57	139	143	224	0.361233
d_TRINITY_DN1318516_c0_g1_i3_2	GT2.hmm	1.1e-07	3	164	96	274	0.958333
d_TRINITY_DN1318669_c0_g5_i1_2	CBM2.hmm	1.8e-20	3	90	107	192	0.861386
d_TRINITY_DN1318669_c0_g5_i1_2	CBM10.hmm	2.9e-13	2	28	238	265	0.928571
d_TRINITY_DN1318669_c0_g5_i1_2	GH6.hmm	4.5e-78	15	279	356	680	0.897959
d_TRINITY_DN1318669_c0_g6_i1_2	GH6.hmm	6e-71	52	279	5	285	0.772109
d_TRINITY_DN164229_c0_g1_i1_1	GT20.hmm	2.7e-98	92	339	3	249	0.52
d_TRINITY_DN233411_c0_g2_i1_1	GH33.hmm	3.7e-08	52	244	15	194	0.561404
d_TRINITY_DN379415_c0_g1_i1_1	GH29.hmm	5.1e-45	161	323	1	189	0.468208
d_TRINITY_DN4508635_c0_g1_i1_2	GT4.hmm	6.6e-18	9	157	114	270	0.925
d_TRINITY_DN677618_c0_g2_i1_1	CE10.hmm	5.3e-07	80	207	60	173	0.372434
d_TRINITY_DN744098_c0_g2_i4_1	GT81.hmm	3.3e-67	88	272	116	319	0.627986
d_TRINITY_DN760321_c0_g1_i1_1	GH109.hmm	2.6e-14	2	120	8	124	0.936508
d_TRINITY_DN873545_c0_g1_i1_1	CBM23.hmm	0.00039	64	130	43	109	0.407407
d_TRINITY_DN989682_c0_g1_i1_1	AA7.hmm	3e-33	139	315	1	176	0.384279

## Sheet: Taxonomic_homology
protein	tophit	e_value	accession	taxid	phylum	class	order	family	genus	species
a_c10174_g1_i1_2	catalase-peroxidase [Vibrio nereis]	0	WP_053395055	693	Proteobacteria	Gammaproteobacteria	Vibrionaceae	Vibrionaceae	Vibrio	Vibrio nereis
a_c1375279_g1_i1_2	4-alpha-glucan-branching enzyme [Bacteroides sp. Marseille-P2824]"	4e-131	WP_071146548	1852362	Bacteroidetes	Bacteroidia	Bacteroidaceae	Bacteroidaceae	Bacteroides	Bacteroides ihuae
a_c15728_g1_i1_1	hypothetical protein [Agarivorans gilvus]	2e-08	WP_055732583	680279	Proteobacteria	Gammaproteobacteria	Alteromonadaceae	Alteromonadaceae	Agarivorans	Agarivorans gilvus
a_c175603_g1_i1_1	glucosyl-3-phosphoglycerate synthase [Amphritea atlantica]	2e-153	SEQ53622	355243	Proteobacteria	Gammaproteobacteria	Oceanospirillaceae	Oceanospirillaceae	Amphritea	Amphritea atlantica
a_c1769480_g1_i1_1	lipid-A-disaccharide synthase [Draconibacterium sediminis]	2e-60	WP_045026776	1544798	Bacteroidetes	Bacteroidia	Prolixibacteraceae	Prolixibacteraceae	Draconibacterium	Draconibacterium sediminis
a_c201253_g1_i1_1	heme peroxidase [Coccomyxa subellipsoidea C-169]	2e-85	XP_005646302	574566	Chlorophyta	Trebouxiophyceae	Coccomyxaceae	Coccomyxaceae	Coccomyxa	Coccomyxa subellipsoidea
a_c2389419_g1_i1_1	multimodular transpeptidase-transglycosylase [Winogradskyella psychrotolerans]	2e-107	WP_020897548	1344585	Bacteroidetes	Flavobacteriia	Flavobacteriaceae	Flavobacteriaceae	Winogradskyella	Winogradskyella psychrotolerans
a_c267550_g1_i2_1	sialate O-acetylesterase [Aquimarina spongiae]	2e-83	WP_073317941	570521	Bacteroidetes	Flavobacteriia	Flavobacteriaceae	Flavobacteriaceae	Aquimarina	Aquimarina spongiae
a_c273990_g1_i1_2	MULTISPECIES: peptidase M23 [Bacteroides]	0	WP_010536546	816	Bacteroidetes	Bacteroidia	Bacteroidaceae	Bacteroidaceae	Bacteroides	NA
a_c294382_g1_i2_1	alpha-glucan phosphorylase [Alkaliflexus imshenetskii]	2e-171	WP_026473867	286730	Bacteroidetes	Bacteroidia	Marinilabiliaceae	Marinilabiliaceae	Alkaliflexus	Alkaliflexus imshenetskii
a_c316546_g1_i1_1	alpha-amylase [Rubritalea marina]	4e-161	WP_051083273	361055	Verrucomicrobia	Verrucomicrobiae	Rubritaleaceae	Rubritaleaceae	Rubritalea	Rubritalea marina
a_c356678_g1_i1_1	S-layer homology domain-containing protein [Alkaliphilus peptidifermentans DSM 18978]	4e-21	SCY17724	1120976	Firmicutes	Clostridia	Clostridiaceae	Clostridiaceae	Alkaliphilus	Alkaliphilus peptidifermentans
a_c358349_g1_i1_1	catalase-peroxidase [Desulfosporosinus sp. HMP52]	6e-124	WP_034599990	1487923	Firmicutes	Clostridia	Peptococcaceae	Peptococcaceae	Desulfosporosinus	Desulfosporosinus sp. HMP52
a_c361117_g1_i1_2	hypothetical protein [Flexithrix dorotheae]	2e-132	WP_020531130	70993	Bacteroidetes	Cytophagia	Flammeovirgaceae	Flammeovirgaceae	Flexithrix	Flexithrix dorotheae
a_c394076_g1_i1_1	hypothetical protein [Wenyingzhuangia marina]	2e-94	WP_073120696	1195760	Bacteroidetes	Flavobacteriia	Flavobacteriaceae	Flavobacteriaceae	Wenyingzhuangia	Wenyingzhuangia marina
a_c407947_g1_i1_1	glycosyl hydrolase family 43 [Odoribacter splanchnicus]	3e-93	WP_013610526	28118	Bacteroidetes	Bacteroidia	Odoribacteraceae	Odoribacteraceae	Odoribacter	Odoribacter splanchnicus
a_c41908_g1_i1_1	glycosyl transferase family 1 [Gillisia limnaea]	2e-57	WP_006988043	195907	Bacteroidetes	Flavobacteriia	Flavobacteriaceae	Flavobacteriaceae	Gillisia	Gillisia limnaea
a_c443785_g1_i2_2	hypothetical protein A2X63_04660 [Ignavibacteria bacterium GWA2_35_8]	8e-10	OGU14479	1798417	Ignavibacteriae	Ignavibacteria	NA	NA	NA	Ignavibacteria bacterium GWA2_35_8
a_c446655_g1_i1_1	glycosyl transferase [Draconibacterium orientale]	0	WP_038560363	1168034	Bacteroidetes	Bacteroidia	Prolixibacteraceae	Prolixibacteraceae	Draconibacterium	Draconibacterium orientale
a_c450871_g1_i1_1	glycogen synthase [Saccharicrinis fermentans]	3e-124	WP_027473317	982	Bacteroidetes	Bacteroidia	Marinilabiliaceae	Marinilabiliaceae	Saccharicrinis	Saccharicrinis fermentans
a_c477516_g1_i1_1	catalase/peroxidase HPI [Synechococcus sp. NKBG15041c]	8e-107	WP_024545109	1407650	Cyanobacteria	NA	Synechococcaceae	Synechococcaceae	Synechococcus	Synechococcus sp. NKBG15041c
a_c487283_g2_i1_1	hypothetical protein ABS72_01165 [Paludibacter sp. SCN 50-10]	1e-87	ODT56886	1660155	Bacteroidetes	Bacteroidia	Paludibacteraceae	Paludibacteraceae	Paludibacter	Paludibacter sp. SCN 50-10
a_c489891_g1_i1_1	cellobiohydrolase [Teredinibacter sp. 1162T.S.0a.05]	1e-69	WP_045818664	1286364	Proteobacteria	Gammaproteobacteria	Cellvibrionaceae	Cellvibrionaceae	Teredinibacter	Teredinibacter sp. 1162T.S.0a.05
a_c491496_g1_i2_1	4-alpha-glucanotransferase [Rheinheimera sp. A13L]	3e-71	WP_008898730	506534	Proteobacteria	Gammaproteobacteria	Chromatiaceae	Chromatiaceae	Rheinheimera	Rheinheimera sp. A13L
a_c496491_g1_i1_1	glycogen phosphorylase [Alteromonas stellipolaris]	9e-164	WP_063457186	233316	Proteobacteria	Gammaproteobacteria	Alteromonadaceae	Alteromonadaceae	Alteromonas	Alteromonas stellipolaris
a_c504900_g1_i1_1	catalase/peroxidase HPI [Planococcus maritimus]	4e-06	WP_068459369	192421	Firmicutes	Bacilli	Planococcaceae	Planococcaceae	Planococcus	Planococcus maritimus
a_c512729_g1_i1_1	esterase [Draconibacterium sediminis]	2e-169	WP_045027035	1544798	Bacteroidetes	Bacteroidia	Prolixibacteraceae	Prolixibacteraceae	Draconibacterium	Draconibacterium sediminis
a_c513394_g1_i1_1	peroxidase [Gammaproteobacteria bacterium SG8_31]	5e-173	KPK56840	1703405	Proteobacteria	Gammaproteobacteria	NA	NA	NA	Gammaproteobacteria bacterium SG8_31
a_c515462_g1_i1_2	lytic transglycosylase F [Saccharicrinis fermentans]	3e-144	WP_027470199	982	Bacteroidetes	Bacteroidia	Marinilabiliaceae	Marinilabiliaceae	Saccharicrinis	Saccharicrinis fermentans
a_c51752_g1_i1_1	beta-N-acetylhexosaminidase [Oleiphilus messinensis]	2e-151	SEF42397	141451	Proteobacteria	Gammaproteobacteria	Oleiphilaceae	Oleiphilaceae	Oleiphilus	Oleiphilus messinensis
a_c519503_g1_i2_1	alpha-galactosidase [Planctomycetes bacterium RBG_13_44_8b]	9e-123	OHB55394	1801960	Planctomycetes	NA	NA	NA	NA	Planctomycetes bacterium RBG_13_44_8b
a_c525221_g1_i1_1	Glucuronoxylanase XynC precursor [Marinomonas spartinae]	0	SBS34059	1792290	Proteobacteria	Gammaproteobacteria	Oceanospirillaceae	Oceanospirillaceae	Marinomonas	Marinomonas spartinae
a_c540377_g1_i4_1	xyloglucanase [Paenibacillus sp. GM2]	5e-145	WP_068778900	1622070	Firmicutes	Bacilli	Paenibacillaceae	Paenibacillaceae	Paenibacillus	Paenibacillus sp. GM2
a_c544148_g1_i1_2	hypothetical protein [Vibrio gazogenes]	7e-16	WP_072961769	687	Proteobacteria	Gammaproteobacteria	Vibrionaceae	Vibrionaceae	Vibrio	Vibrio gazogenes
a_c546083_g1_i2_1	sialate O-acetylesterase [Verrucomicrobiae bacterium DG1235]	9e-117	WP_008098063	382464	Verrucomicrobia	Verrucomicrobiae	NA	NA	NA	Verrucomicrobiae bacterium DG1235
a_c546627_g2_i1_1	4-beta-xylanase [Pseudopedobacter saltans DSM 12145]"	2e-34	ADY53098	762903	Bacteroidetes	Sphingobacteriia	Sphingobacteriaceae	Sphingobacteriaceae	Pseudopedobacter	Pseudopedobacter saltans
a_c550508_g1_i1_2	hypothetical protein [Amphritea japonica]	6e-102	WP_019620021	452627	Proteobacteria	Gammaproteobacteria	Oceanospirillaceae	Oceanospirillaceae	Amphritea	Amphritea japonica
a_c550933_g1_i2_2	hypothetical protein [Leucobacter chromiiresistens]	2e-84	WP_010156808	1079994	Actinobacteria	Actinobacteria	Microbacteriaceae	Microbacteriaceae	Leucobacter	Leucobacter chromiiresistens
a_c551864_g1_i1_1	glycosyl transferase [Draconibacterium sediminis]	2e-175	WP_045033691	1544798	Bacteroidetes	Bacteroidia	Prolixibacteraceae	Prolixibacteraceae	Draconibacterium	Draconibacterium sediminis
a_c553445_g1_i1_1	LysM domain-containing protein [Pseudomonas sabulinigri]	0	SDS65164	472181	Proteobacteria	Gammaproteobacteria	Pseudomonadaceae	Pseudomonadaceae	Pseudomonas	Pseudomonas sabulinigri
a_c554029_g2_i2_1	Glycosidase [Lutibacter maritimus]	0	SFS71988	593133	Bacteroidetes	Flavobacteriia	Flavobacteriaceae	Flavobacteriaceae	Lutibacter	Lutibacter maritimus
a_c554422_g1_i1_1	4-beta-D-glucan glucohydrolase [Vibrio shilonii]"	0	WP_006069517	62153	Proteobacteria	Gammaproteobacteria	Vibrionaceae	Vibrionaceae	Vibrio	Vibrio shilonii
a_c558967_g1_i2_1	hypothetical protein [Vibrio sp. MEBiC08052]	0	WP_059122494	1761910	Proteobacteria	Gammaproteobacteria	Vibrionaceae	Vibrionaceae	Vibrio	Vibrio sp. MEBiC08052
a_c559949_g2_i3_1	catalase-peroxidase [Flexithrix dorotheae]	9e-174	WP_020533113	70993	Bacteroidetes	Cytophagia	Flammeovirgaceae	Flammeovirgaceae	Flexithrix	Flexithrix dorotheae
a_c561927_g1_i1_1	4-beta-glucanase [Reinekea sp. MED297]"	0	EAR10026	314283	Proteobacteria	Gammaproteobacteria	Saccharospirillaceae	Saccharospirillaceae	Reinekea	Reinekea blandensis
a_c561927_g2_i2_1	4-beta-glucanase [Reinekea sp. MED297]"	0	EAR10026	314283	Proteobacteria	Gammaproteobacteria	Saccharospirillaceae	Saccharospirillaceae	Reinekea	Reinekea blandensis
a_c562035_g1_i1_2	hypothetical protein [Opitutus terrae]	0	WP_012376023	107709	Verrucomicrobia	Opitutae	Opitutaceae	Opitutaceae	Opitutus	Opitutus terrae
a_c562124_g2_i1_1	peptidase S8 [Pseudoalteromonas sp. P1-16-1b]	1e-146	WP_055011503	1723757	Proteobacteria	Gammaproteobacteria	Pseudoalteromonadaceae	Pseudoalteromonadaceae	Pseudoalteromonas	Pseudoalteromonas sp. P1-16-1b
a_c563204_g2_i2_1	hypothetical protein [Vibrio parahaemolyticus]	2e-67	WP_049878438	670	Proteobacteria	Gammaproteobacteria	Vibrionaceae	Vibrionaceae	Vibrio	Vibrio parahaemolyticus
a_c564616_g1_i2_1	4-alpha-glucan-branching protein [Pseudoalteromonas]"	5e-67	WP_010388937	53246	Proteobacteria	Gammaproteobacteria	Pseudoalteromonadaceae	Pseudoalteromonadaceae	Pseudoalteromonas	NA
a_c565166_g1_i3_1	hyaluronan synthase [Winogradskyella sp. RHA_55]	0	SDS13858	1249933	Bacteroidetes	Flavobacteriia	Flavobacteriaceae	Flavobacteriaceae	Winogradskyella	Winogradskyella sp. RHA_55
a_c565556_g1_i1_2	UDP-3-O-[3-hydroxymyristoyl] N-acetylglucosamine deacetylase [Flexithrix dorotheae]	0	WP_020527467	70993	Bacteroidetes	Cytophagia	Flammeovirgaceae	Flammeovirgaceae	Flexithrix	Flexithrix dorotheae
a_c565740_g1_i1_1	mitochondrial-like [Biomphalaria glabrata]"	4e-64	XP_013090315	6526	Mollusca	Gastropoda	Planorbidae	Planorbidae	Biomphalaria	Biomphalaria glabrata
a_c566256_g1_i3_1	sugar-binding protein [Zunongwangia profunda]	0	WP_013070525	398743	Bacteroidetes	Flavobacteriia	Flavobacteriaceae	Flavobacteriaceae	Zunongwangia	Zunongwangia profunda
a_c566843_g4_i1_1	endoglucanase [Vibrio gazogenes]	0	WP_072958830	687	Proteobacteria	Gammaproteobacteria	Vibrionaceae	Vibrionaceae	Vibrio	Vibrio gazogenes
a_c567464_g1_i1_2	alpha-N-arabinofuranosidase [Polaribacter reichenbachii]	0	APZ47364	996801	Bacteroidetes	Flavobacteriia	Flavobacteriaceae	Flavobacteriaceae	Polaribacter	Polaribacter reichenbachii
a_c569326_g1_i1_1	peptidase S9 [Colwellia sp. Phe_37]	0	KXJ54436	1795872	Proteobacteria	Gammaproteobacteria	Colwelliaceae	Colwelliaceae	Colwellia	Colwellia sp. Phe_37
a_c570829_g1_i1_1	hypothetical protein [Vibrio gazogenes]	0	WP_072961769	687	Proteobacteria	Gammaproteobacteria	Vibrionaceae	Vibrionaceae	Vibrio	Vibrio gazogenes
a_c571186_g1_i1_1	4-beta-xylanase A precursor [Agarivorans albus]"	0	WP_016400992	182262	Proteobacteria	Gammaproteobacteria	Alteromonadaceae	Alteromonadaceae	Agarivorans	Agarivorans albus
a_c572214_g1_i1_2	hypothetical protein HELRODRAFT_93524 [Helobdella robusta]	0	XP_009009580	6412	Annelida	Clitellata	Glossiphoniidae	Glossiphoniidae	Helobdella	Helobdella robusta
a_c573082_g1_i1_2	pyruvate:ferredoxin (flavodoxin) oxidoreductase [Gabonia massiliensis]	0	WP_055096711	1686296	Bacteroidetes	Bacteroidia	Porphyromonadaceae	Porphyromonadaceae	Gabonia	Gabonia massiliensis
a_c573376_g2_i1_1	hypothetical protein [Reinekea blandensis]	0	WP_008046961	374838	Proteobacteria	Gammaproteobacteria	Saccharospirillaceae	Saccharospirillaceae	Reinekea	Reinekea blandensis
a_c573525_g2_i1_2	hypothetical protein [Flexithrix dorotheae]	8e-178	WP_020532432	70993	Bacteroidetes	Cytophagia	Flammeovirgaceae	Flammeovirgaceae	Flexithrix	Flexithrix dorotheae
a_c573914_g1_i1_4	hypothetical protein CAPTEDRAFT_163682 [Capitella teleta]	0	ELT95261	283909	Annelida	Polychaeta	Capitellidae	Capitellidae	Capitella	Capitella teleta
a_c574629_g1_i1_1	glycogen phosphorylase [Reinekea blandensis]	0	WP_008042367	374838	Proteobacteria	Gammaproteobacteria	Saccharospirillaceae	Saccharospirillaceae	Reinekea	Reinekea blandensis
a_c575912_g1_i1_2	putative uncharacterized protein [Firmicutes bacterium CAG:313]	8e-19	CDD21987	1263017	Firmicutes	NA	NA	NA	NA	Firmicutes bacterium CAG:313
a_c576180_g4_i2_1	beta-galactosidase [Melioribacter roseus]	7e-173	WP_014855644	1134405	Ignavibacteriae	Ignavibacteria	Melioribacteraceae	Melioribacteraceae	Melioribacter	Melioribacter roseus
a_c577269_g3_i1_1	glycoside hydrolase [Verrucomicrobiae bacterium DG1235]	9e-110	WP_008104966	382464	Verrucomicrobia	Verrucomicrobiae	NA	NA	NA	Verrucomicrobiae bacterium DG1235
a_c577279_g1_i1_2	alpha/beta hydrolase [Marinomonas spartinae]	9e-114	WP_067345500	1792290	Proteobacteria	Gammaproteobacteria	Oceanospirillaceae	Oceanospirillaceae	Marinomonas	Marinomonas spartinae
a_c578379_g2_i1_8	hypothetical protein [Aliagarivorans marinus]	2e-76	WP_026972604	561965	Proteobacteria	Gammaproteobacteria	Alteromonadaceae	Alteromonadaceae	Aliagarivorans	Aliagarivorans marinus
a_c578840_g1_i2_2	partial [Sorangium cellulosum]"	2e-112	WP_061614846	56	Proteobacteria	Deltaproteobacteria	Polyangiaceae	Polyangiaceae	Sorangium	Sorangium cellulosum
a_c578840_g1_i3_1	endoglucanase [Sorangium cellulosum]	0	WP_061608903	56	Proteobacteria	Deltaproteobacteria	Polyangiaceae	Polyangiaceae	Sorangium	Sorangium cellulosum
a_c578840_g1_i5_1	endoglucanase [Sorangium cellulosum]	5e-08	WP_061608903	56	Proteobacteria	Deltaproteobacteria	Polyangiaceae	Polyangiaceae	Sorangium	Sorangium cellulosum
a_c579734_g3_i1_1	lytic transglycosylase [Reinekea blandensis]	0	WP_008043680	374838	Proteobacteria	Gammaproteobacteria	Saccharospirillaceae	Saccharospirillaceae	Reinekea	Reinekea blandensis
a_c580166_g1_i1_1	oxidoreductase [Draconibacterium sediminis]	0	WP_045025769	1544798	Bacteroidetes	Bacteroidia	Prolixibacteraceae	Prolixibacteraceae	Draconibacterium	Draconibacterium sediminis
a_c580386_g1_i1_2	T9SS C-terminal target domain-containing protein [Sporocytophaga myxococcoides]	0	WP_052430266	153721	Bacteroidetes	Cytophagia	Cytophagaceae	Cytophagaceae	Sporocytophaga	Sporocytophaga myxococcoides
a_c580607_g3_i1_2	glycosyl hydrolase family 5 [Saccharophagus degradans]	2e-123	WP_041325854	86304	Proteobacteria	Gammaproteobacteria	Cellvibrionaceae	Cellvibrionaceae	Saccharophagus	Saccharophagus degradans
a_c580607_g3_i3_1	glycosyl hydrolase family 5 [Saccharophagus degradans]	2e-24	WP_041325854	86304	Proteobacteria	Gammaproteobacteria	Cellvibrionaceae	Cellvibrionaceae	Saccharophagus	Saccharophagus degradans
a_c581716_g1_i1_2	alpha-xylosidase [Draconibacterium orientale]	0	WP_038554350	1168034	Bacteroidetes	Bacteroidia	Prolixibacteraceae	Prolixibacteraceae	Draconibacterium	Draconibacterium orientale
a_c582483_g2_i1_1	maltose phosphorylase [Marinifilum fragile]	0	WP_054719818	570161	Bacteroidetes	Bacteroidia	Marinifilaceae	Marinifilaceae	Marinifilum	Marinifilum fragile
a_c582689_g1_i1_4	hypothetical protein [Vibrio gazogenes]	0	WP_072955206	687	Proteobacteria	Gammaproteobacteria	Vibrionaceae	Vibrionaceae	Vibrio	Vibrio gazogenes
a_c583024_g1_i1_1	4-xylanase [Gynuella sunshinyii YC6258]"	0	AJQ96215	1445510	Proteobacteria	Gammaproteobacteria	Saccharospirillaceae	Saccharospirillaceae	Gynuella	Gynuella sunshinyii
a_c583024_g2_i2_1	Ca-dependent carbohydrate-binding module xylan-binding [Vibrio gazogenes DSM 21264]	0	SHE29411	1123492	Proteobacteria	Gammaproteobacteria	Vibrionaceae	Vibrionaceae	Vibrio	Vibrio gazogenes
a_c636923_g1_i1_1	glycosyl transferase family 2 [Bacteroidetes bacterium GWB2_41_8]	3e-138	OFX60611	1797322	Bacteroidetes	NA	NA	NA	NA	Bacteroidetes bacterium GWB2_41_8
a_c640035_g1_i1_1	CBM4 module [Sporocytophaga myxococcoides]"	8e-116	GAL84846	153721	Bacteroidetes	Cytophagia	Cytophagaceae	Cytophagaceae	Sporocytophaga	Sporocytophaga myxococcoides
a_c70653_g1_i1_1	lipid-A-disaccharide synthase [Flavobacterium gelidilacus]	2e-114	WP_026717403	206041	Bacteroidetes	Flavobacteriia	Flavobacteriaceae	Flavobacteriaceae	Flavobacterium	Flavobacterium gelidilacus
a_c889476_g1_i1_1	Bifunctional xylanase/xylan deacetylase precursor [Vibrio sp. CECT 9026]	1e-79	SIO92621	1918945	Proteobacteria	Gammaproteobacteria	Vibrionaceae	Vibrionaceae	Vibrio	Vibrio spartinae
b_TRINITY_DN1017500_c0_g1_i1_1	hypothetical protein JCM15548_11679 [Geofilum rubicundum JCM 15548]	2e-177	GAO29490	1236989	Bacteroidetes	Bacteroidia	Marinilabiliaceae	Marinilabiliaceae	Geofilum	Geofilum rubicundum
b_TRINITY_DN1172988_c1_g2_i1_1	hypothetical protein [Geofilum rubicundum]	1e-31	WP_062122156	472113	Bacteroidetes	Bacteroidia	Marinilabiliaceae	Marinilabiliaceae	Geofilum	Geofilum rubicundum
b_TRINITY_DN1291038_c0_g1_i3_2	glycoside hydrolase [Draconibacterium sediminis]	4e-165	WP_045025714	1544798	Bacteroidetes	Bacteroidia	Prolixibacteraceae	Prolixibacteraceae	Draconibacterium	Draconibacterium sediminis
b_TRINITY_DN1306773_c0_g2_i1_2	glycosyl hydrolase family 5 [Lysinimicrobium mangrovi]	7e-52	WP_052406115	1043493	Actinobacteria	Actinobacteria	Demequinaceae	Demequinaceae	Lysinimicrobium	Lysinimicrobium mangrovi
b_TRINITY_DN1376548_c0_g2_i1_1	hypothetical protein [Gimesia maris]	0	WP_002646088	122	Planctomycetes	Planctomycetia	Planctomycetaceae	Planctomycetaceae	Gimesia	Gimesia maris
b_TRINITY_DN1383232_c0_g1_i1_1	hypothetical protein [Thalassomonas actiniarum]	5e-108	WP_053042874	485447	Proteobacteria	Gammaproteobacteria	Colwelliaceae	Colwelliaceae	Thalassomonas	Thalassomonas actiniarum
b_TRINITY_DN1407250_c1_g2_i2_1	glycosyl hydrolase [Phycisphaerae bacterium SG8_4]	5e-57	KPK41209	1703409	Planctomycetes	Phycisphaerae	NA	NA	NA	Phycisphaerae bacterium SG8_4
b_TRINITY_DN1414795_c0_g4_i1_1	murein transglycosylase [Gramella portivictoriae]	1e-89	WP_026916029	326069	Bacteroidetes	Flavobacteriia	Flavobacteriaceae	Flavobacteriaceae	Gramella	Gramella portivictoriae
b_TRINITY_DN1420784_c1_g1_i1_1	glycosyl transferase family 2 [Cellvibrio sp. pealriver]	1e-57	WP_049629237	1622269	Proteobacteria	Gammaproteobacteria	Cellvibrionaceae	Cellvibrionaceae	Cellvibrio	Cellvibrio sp. pealriver
b_TRINITY_DN1426061_c0_g2_i1_1	hypothetical protein BKI52_14275 [marine bacterium AO1-C]	1e-18	OJJ21670	1905359	Bacteroidetes	Cytophagia	Cytophagaceae	Cytophagaceae	NA	marine bacterium AO1-C
b_TRINITY_DN1426143_c0_g2_i3_1	glycosyl hydrolase [Acholeplasma axanthum]	0	WP_026391039	29552	Tenericutes	Mollicutes	Acholeplasmataceae	Acholeplasmataceae	Acholeplasma	Acholeplasma axanthum
b_TRINITY_DN1426204_c1_g1_i2_1	alpha-L-rhamnosidase [Pseudosphingobacterium domesticum]	3e-98	SEL90278	407022	Bacteroidetes	Sphingobacteriia	Sphingobacteriaceae	Sphingobacteriaceae	Pseudosphingobacterium	Pseudosphingobacterium domesticum
b_TRINITY_DN1428212_c1_g1_i1_1	alpha-amylase [Demequina lutea]	3e-143	WP_062074988	431489	Actinobacteria	Actinobacteria	Demequinaceae	Demequinaceae	Demequina	Demequina lutea
b_TRINITY_DN1431338_c2_g2_i3_2	alpha-N-arabinofuranosidase [Sediminibacter sp. Hel_I_10]	5e-158	WP_026753462	1392490	Bacteroidetes	Flavobacteriia	Flavobacteriaceae	Flavobacteriaceae	Sediminibacter	Sediminibacter sp. Hel_I_10
b_TRINITY_DN1436556_c1_g2_i1_1	6-trideoxy-beta-L-altropyranose hydrolase [Desulfurispirillum indicum]"	5e-30	WP_013505496	936456	Chrysiogenetes	Chrysiogenetes	Chrysiogenaceae	Chrysiogenaceae	Desulfurispirillum	Desulfurispirillum indicum
b_TRINITY_DN1443502_c0_g1_i3_1	predicted dehydrogenase [Reinekea blandensis]	7e-137	WP_008046994	374838	Proteobacteria	Gammaproteobacteria	Saccharospirillaceae	Saccharospirillaceae	Reinekea	Reinekea blandensis
b_TRINITY_DN1445058_c2_g1_i3_1	hypothetical protein [Pseudomonas syringae]	4e-63	WP_047580015	317	Proteobacteria	Gammaproteobacteria	Pseudomonadaceae	Pseudomonadaceae	Pseudomonas	Pseudomonas syringae
b_TRINITY_DN1445518_c0_g2_i4_1	hypothetical protein [Salegentibacter salarius]	0	WP_070052919	435906	Bacteroidetes	Flavobacteriia	Flavobacteriaceae	Flavobacteriaceae	Salegentibacter	Salegentibacter salarius
b_TRINITY_DN1447273_c1_g1_i1_1	group 1 family protein [Verrucomicrobiae bacterium DG1235]"	5e-53	EDY80913	382464	Verrucomicrobia	Verrucomicrobiae	NA	NA	NA	Verrucomicrobiae bacterium DG1235
b_TRINITY_DN1448964_c0_g1_i2_1	Glycosyltransferase involved in cell wall bisynthesis [Phycicoccus cremeus]	4e-162	SER73178	587636	Actinobacteria	Actinobacteria	Intrasporangiaceae	Intrasporangiaceae	Phycicoccus	Phycicoccus cremeus
b_TRINITY_DN1449241_c2_g1_i1_1	acetylxylan esterase [Prolixibacter bellariivorans]	3e-46	WP_025864166	314319	Bacteroidetes	Bacteroidia	Prolixibacteraceae	Prolixibacteraceae	Prolixibacter	Prolixibacter bellariivorans
b_TRINITY_DN1459036_c0_g1_i4_3	putative transglycosylase [Reinekea blandensis]	1e-51	WP_008043353	374838	Proteobacteria	Gammaproteobacteria	Saccharospirillaceae	Saccharospirillaceae	Reinekea	Reinekea blandensis
b_TRINITY_DN1459721_c1_g3_i3_1	alpha-L-rhamnosidase [Zobellia galactanivorans]	9e-144	WP_013994850	63186	Bacteroidetes	Flavobacteriia	Flavobacteriaceae	Flavobacteriaceae	Zobellia	Zobellia galactanivorans
b_TRINITY_DN1460731_c3_g2_i1_1	hypothetical protein A2W92_17135 [Bacteroidetes bacterium GWA2_42_15]	1e-66	OFX35289	1797320	Bacteroidetes	NA	NA	NA	NA	Bacteroidetes bacterium GWA2_42_15
b_TRINITY_DN1462741_c0_g1_i3_1	glycosyl hydrolase [Melioribacter roseus]	0	WP_014856866	1134405	Ignavibacteriae	Ignavibacteria	Melioribacteraceae	Melioribacteraceae	Melioribacter	Melioribacter roseus
b_TRINITY_DN1465443_c1_g4_i6_1	glycogen phosphorylase [Verrucomicrobiae bacterium DG1235]	4e-142	WP_008100124	382464	Verrucomicrobia	Verrucomicrobiae	NA	NA	NA	Verrucomicrobiae bacterium DG1235
b_TRINITY_DN1470156_c7_g6_i2_1	partial [Muricauda sp. CP2A]"	7e-84	WP_067030262	1848189	Bacteroidetes	Flavobacteriia	Flavobacteriaceae	Flavobacteriaceae	Muricauda	Muricauda sp. CP2A
b_TRINITY_DN1470530_c1_g5_i1_1	T9SS C-terminal target domain-containing protein [Sporocytophaga myxococcoides]	3e-95	WP_052430412	153721	Bacteroidetes	Cytophagia	Cytophagaceae	Cytophagaceae	Sporocytophaga	Sporocytophaga myxococcoides
b_TRINITY_DN1473914_c0_g2_i1_3	hypothetical protein [Erythrobacter marinus]	9e-48	WP_047092449	874156	Proteobacteria	Alphaproteobacteria	Erythrobacteraceae	Erythrobacteraceae	Erythrobacter	Erythrobacter marinus
b_TRINITY_DN1479168_c0_g2_i2_3	beta-N-acetylhexosaminidase [Hyunsoonleella jejuensis]	0	SEQ80257	419940	Bacteroidetes	Flavobacteriia	Flavobacteriaceae	Flavobacteriaceae	Hyunsoonleella	Hyunsoonleella jejuensis
b_TRINITY_DN1479502_c0_g1_i1_1	penicillin-binding protein 1A [Algoriphagus locisalis]	0	SFU03252	305507	Bacteroidetes	Cytophagia	Cyclobacteriaceae	Cyclobacteriaceae	Algoriphagus	Algoriphagus locisalis
b_TRINITY_DN1480675_c4_g1_i1_1	beta-glucosidase [Prolixibacter bellariivorans]	1e-130	WP_025863140	314319	Bacteroidetes	Bacteroidia	Prolixibacteraceae	Prolixibacteraceae	Prolixibacter	Prolixibacter bellariivorans
b_TRINITY_DN1480926_c0_g2_i2_1	esterase [Aestuariibacter aggregatus]	6e-168	WP_073324858	634436	Proteobacteria	Gammaproteobacteria	Alteromonadaceae	Alteromonadaceae	Aestuariibacter	Aestuariibacter aggregatus
b_TRINITY_DN1488318_c3_g3_i2_1	carbohydrate-binding family 6 protein [Sporocytophaga myxococcoides]	1e-32	GAL84854	153721	Bacteroidetes	Cytophagia	Cytophagaceae	Cytophagaceae	Sporocytophaga	Sporocytophaga myxococcoides
b_TRINITY_DN1489537_c1_g2_i2_1	hypothetical protein A3K18_26595 [Lentisphaerae bacterium RIFOXYA12_64_32]	0	OGV69118	1798577	Lentisphaerae	NA	NA	NA	NA	Lentisphaerae bacterium RIFOXYA12_64_32
b_TRINITY_DN1489554_c2_g9_i2_1	beta-glucanase [Reinekea blandensis]	3e-24	WP_008045816	374838	Proteobacteria	Gammaproteobacteria	Saccharospirillaceae	Saccharospirillaceae	Reinekea	Reinekea blandensis
b_TRINITY_DN1490388_c2_g12_i4_3	pilus assembly protein FimV [Amphritea atlantica]	6e-154	SEQ37057	355243	Proteobacteria	Gammaproteobacteria	Oceanospirillaceae	Oceanospirillaceae	Amphritea	Amphritea atlantica
b_TRINITY_DN1495600_c1_g4_i1_1	lytic transglycosylase [Desulfuromonadaceae bacterium GWC2_58_13]	3e-121	OHB33179	1801896	Proteobacteria	Deltaproteobacteria	Desulfuromonadaceae	Desulfuromonadaceae	NA	Desulfuromonadaceae bacterium GWC2_58_13
b_TRINITY_DN1496051_c1_g2_i1_1	alpha-glucosidase [Arcticibacter eurypsychrophilus]	0	WP_069658039	1434752	Bacteroidetes	Sphingobacteriia	Sphingobacteriaceae	Sphingobacteriaceae	Arcticibacter	Arcticibacter eurypsychrophilus
b_TRINITY_DN1496319_c1_g1_i6_6	hypothetical protein [Halolamina sediminis]	1e-160	WP_071943747	1897729	Proteobacteria	Gammaproteobacteria	Halomonadaceae	Halomonadaceae	Halomonas	Halomonas aestuarii
b_TRINITY_DN1496447_c0_g3_i8_1	hypothetical protein MYP_2108 [Sporocytophaga myxococcoides]	3e-09	GAL84880	153721	Bacteroidetes	Cytophagia	Cytophagaceae	Cytophagaceae	Sporocytophaga	Sporocytophaga myxococcoides
b_TRINITY_DN1497164_c1_g5_i1_1	hypothetical protein APF77_10090 [Clostridia bacterium BRH_c25]	3e-37	KUO73398	1734399	Firmicutes	Clostridia	NA	NA	NA	Clostridia bacterium BRH_c25
b_TRINITY_DN1498156_c5_g3_i1_2	hypothetical protein [Verrucomicrobium sp. BvORR106]	2e-30	WP_051946664	1403819	Verrucomicrobia	Verrucomicrobiae	Verrucomicrobiaceae	Verrucomicrobiaceae	Verrucomicrobium	Verrucomicrobium sp. BvORR106
b_TRINITY_DN1500141_c0_g2_i1_1	oxidoreductase [Clostridiales bacterium 43-6]	1e-42	OJU18531	1895747	Firmicutes	Clostridia	NA	NA	NA	Clostridiales bacterium 43-6
b_TRINITY_DN1500674_c0_g4_i1_4	glycosyl transferase family 1 [Desulfococcus oleovorans]	0	WP_012174079	181663	Proteobacteria	Deltaproteobacteria	Desulfobacteraceae	Desulfobacteraceae	Desulfococcus	Desulfococcus oleovorans
b_TRINITY_DN1501624_c0_g5_i8_2	glucoamylase [Teredinibacter turnerae]	0	WP_018014328	2426	Proteobacteria	Gammaproteobacteria	Cellvibrionaceae	Cellvibrionaceae	Teredinibacter	Teredinibacter turnerae
b_TRINITY_DN1501719_c4_g3_i2_1	polysaccharide deacetylase [Reinekea blandensis]	7e-141	WP_008044653	374838	Proteobacteria	Gammaproteobacteria	Saccharospirillaceae	Saccharospirillaceae	Reinekea	Reinekea blandensis
b_TRINITY_DN1502733_c0_g2_i4_1	xylanase [Teredinibacter turnerae]	2e-116	WP_015816809	2426	Proteobacteria	Gammaproteobacteria	Cellvibrionaceae	Cellvibrionaceae	Teredinibacter	Teredinibacter turnerae
b_TRINITY_DN1502955_c4_g2_i3_1	glycosyl transferase [Marinagarivorans algicola]	0	WP_053981122	1513270	Proteobacteria	Gammaproteobacteria	Cellvibrionaceae	Cellvibrionaceae	Marinagarivorans	Marinagarivorans algicola
b_TRINITY_DN1503122_c5_g1_i2_2	endoglucanase [Alteromonadales bacterium BS08]	0	WP_075186797	1895005	Proteobacteria	Gammaproteobacteria	NA	NA	NA	Alteromonadales bacterium BS08
b_TRINITY_DN1503122_c5_g1_i6_3	endoglucanase [Alteromonadales bacterium BS08]	0	WP_075186797	1895005	Proteobacteria	Gammaproteobacteria	NA	NA	NA	Alteromonadales bacterium BS08
b_TRINITY_DN1503495_c1_g2_i2_1	glucosylceramidase [Lutibacter maritimus]	6e-86	SFS48792	593133	Bacteroidetes	Flavobacteriia	Flavobacteriaceae	Flavobacteriaceae	Lutibacter	Lutibacter maritimus
b_TRINITY_DN1504126_c1_g2_i9_1	glycosyhydrolase [Flavobacterium seoulense]	2e-166	WP_035660720	1492738	Bacteroidetes	Flavobacteriia	Flavobacteriaceae	Flavobacteriaceae	Flavobacterium	Flavobacterium seoulense
b_TRINITY_DN1505075_c2_g8_i5_2	poly(3-hydroxybutyrate) depolymerase [Herbidospora cretacea]	4e-77	WP_061293240	28444	Actinobacteria	Actinobacteria	Streptosporangiaceae	Streptosporangiaceae	Herbidospora	Herbidospora cretacea
b_TRINITY_DN1505369_c2_g4_i7_2	carboxylesterase [Draconibacterium orientale]	0	WP_038554347	1168034	Bacteroidetes	Bacteroidia	Prolixibacteraceae	Prolixibacteraceae	Draconibacterium	Draconibacterium orientale
b_TRINITY_DN1505398_c1_g1_i10_1	hypothetical protein [Draconibacterium sediminis]	0	WP_045033133	1544798	Bacteroidetes	Bacteroidia	Prolixibacteraceae	Prolixibacteraceae	Draconibacterium	Draconibacterium sediminis
b_TRINITY_DN1505538_c5_g4_i1_1	maltodextrin phosphorylase [Alteromonadaceae bacterium Bs12]	0	WP_045860697	1304902	Proteobacteria	Gammaproteobacteria	Alteromonadaceae	Alteromonadaceae	NA	Alteromonadaceae bacterium Bs12
b_TRINITY_DN1505615_c4_g5_i1_3	alpha-amylase [Fulvivirga imtechensis]	0	WP_009577588	881893	Bacteroidetes	Cytophagia	Flammeovirgaceae	Flammeovirgaceae	Fulvivirga	Fulvivirga imtechensis
b_TRINITY_DN1506320_c3_g2_i1_6	neurotensin receptor 3 [Thermoflexibacter ruber]"	0	SFE96081	1003	Bacteroidetes	Cytophagia	NA	NA	Thermoflexibacter	Thermoflexibacter ruber
b_TRINITY_DN1506368_c4_g1_i5_2	4-beta-xylanase Z [Algoriphagus zhangzhouensis]"	0	WP_073572939	1073327	Bacteroidetes	Cytophagia	Cyclobacteriaceae	Cyclobacteriaceae	Algoriphagus	Algoriphagus zhangzhouensis
b_TRINITY_DN1506611_c31_g6_i4_1	penicillin-binding protein 1C [Draconibacterium sediminis]	0	WP_052671158	1544798	Bacteroidetes	Bacteroidia	Prolixibacteraceae	Prolixibacteraceae	Draconibacterium	Draconibacterium sediminis
b_TRINITY_DN183641_c0_g2_i1_1	beta-glucosidase [Bacteroides graminisolvens DSM 19988 = JCM 15093]	9e-137	GAK36463	1121097	Bacteroidetes	Bacteroidia	Bacteroidaceae	Bacteroidaceae	Bacteroides	Bacteroides graminisolvens
b_TRINITY_DN375916_c0_g2_i1_1	carbohydrate-binding protein [Paludibacter sp. 47-17]	3e-51	OJX92518	1895899	Bacteroidetes	Bacteroidia	Paludibacteraceae	Paludibacteraceae	Paludibacter	Paludibacter sp. 47-17
b_TRINITY_DN460278_c0_g1_i1_1	hypothetical protein [Aquimarina spongiae]	3e-34	WP_073321556	570521	Bacteroidetes	Flavobacteriia	Flavobacteriaceae	Flavobacteriaceae	Aquimarina	Aquimarina spongiae
b_TRINITY_DN500415_c0_g1_i1_1	glycosyl hydrolase [Formosa sp. Hel3_A1_48]	2e-88	WP_069674458	1336795	Bacteroidetes	Flavobacteriia	Flavobacteriaceae	Flavobacteriaceae	Formosa	Formosa sp. Hel3_A1_48
b_TRINITY_DN525671_c0_g1_i1_1	glycoside hydrolase [Verrucomicrobiae bacterium DG1235]	6e-35	WP_008104966	382464	Verrucomicrobia	Verrucomicrobiae	NA	NA	NA	Verrucomicrobiae bacterium DG1235
b_TRINITY_DN712366_c0_g2_i1_1	partial [uncultured Alteromonadaceae bacterium]"	3e-50	AIF91561	191625	Proteobacteria	Gammaproteobacteria	Alteromonadaceae	Alteromonadaceae	NA	uncultured Alteromonadaceae bacterium
b_TRINITY_DN780342_c0_g1_i1_1	UDP-3-O-[3-hydroxymyristoyl] N-acetylglucosamine deacetylase [Bacteroidetes bacterium GWA2_40_14]	5e-93	OFX40075	1797318	Bacteroidetes	NA	NA	NA	NA	Bacteroidetes bacterium GWA2_40_14
b_TRINITY_DN851751_c0_g1_i1_1	tributyrin esterase [Reinekea blandensis]	6e-66	WP_008042089	374838	Proteobacteria	Gammaproteobacteria	Saccharospirillaceae	Saccharospirillaceae	Reinekea	Reinekea blandensis
b_TRINITY_DN883935_c0_g1_i1_1	4-beta mannosidase [Simiduia agarivorans]"	4e-47	WP_015048643	447471	Proteobacteria	Gammaproteobacteria	Cellvibrionaceae	Cellvibrionaceae	Simiduia	Simiduia agarivorans
b_TRINITY_DN908786_c0_g2_i1_1	PKD domain-containing protein [Phaeodactylibacter xiamenensis]	1e-26	WP_052515667	1524460	Bacteroidetes	Saprospiria	Haliscomenobacteraceae	Haliscomenobacteraceae	Phaeodactylibacter	Phaeodactylibacter xiamenensis
b_TRINITY_DN915448_c0_g1_i1_1	beta-N-acetylhexosaminidase [Butyrivibrio sp. Su6]	9e-43	SEG29593	1520810	Firmicutes	Clostridia	Lachnospiraceae	Lachnospiraceae	Butyrivibrio	Butyrivibrio sp. Su6
b_TRINITY_DN972090_c0_g2_i1_1	carboxylesterase [Prolixibacter bellariivorans]	2e-156	WP_025863398	314319	Bacteroidetes	Bacteroidia	Prolixibacteraceae	Prolixibacteraceae	Prolixibacter	Prolixibacter bellariivorans
c_c1000669_g1_i2_3	hypothetical protein [Gimesia maris]	0	WP_002646088	122	Planctomycetes	Planctomycetia	Planctomycetaceae	Planctomycetaceae	Gimesia	Gimesia maris
c_c1001720_g2_i2_1	hypothetical protein [Sporocytophaga myxococcoides]	7e-06	WP_051312834	153721	Bacteroidetes	Cytophagia	Cytophagaceae	Cytophagaceae	Sporocytophaga	Sporocytophaga myxococcoides
c_c1001810_g1_i5_2	hypothetical protein [Gynuella sunshinyii]	7e-95	WP_052830391	1445505	Proteobacteria	Gammaproteobacteria	Saccharospirillaceae	Saccharospirillaceae	Gynuella	Gynuella sunshinyii
c_c1001899_g2_i1_1	T9SS C-terminal target domain-containing protein [Sporocytophaga myxococcoides]	0	WP_052430266	153721	Bacteroidetes	Cytophagia	Cytophagaceae	Cytophagaceae	Sporocytophaga	Sporocytophaga myxococcoides
c_c1002123_g1_i1_1	hypothetical protein [Lutibacter sp. LPB0138]	4e-24	WP_070237924	1850246	Bacteroidetes	Flavobacteriia	Flavobacteriaceae	Flavobacteriaceae	Lutibacter	Lutibacter sp. LPB0138
c_c1003729_g2_i4_1	peptidoglycan-binding protein [Marinagarivorans algicola]	0	WP_053981936	1513270	Proteobacteria	Gammaproteobacteria	Cellvibrionaceae	Cellvibrionaceae	Marinagarivorans	Marinagarivorans algicola
c_c1004312_g1_i1_2	glycoside hydrolase family 16 [Teredinibacter sp. 1162T.S.0a.05]	4e-20	WP_045819493	1286364	Proteobacteria	Gammaproteobacteria	Cellvibrionaceae	Cellvibrionaceae	Teredinibacter	Teredinibacter sp. 1162T.S.0a.05
c_c1005802_g1_i5_1	endoglucanase [Alteromonadales bacterium BS08]	0	WP_075186797	1895005	Proteobacteria	Gammaproteobacteria	NA	NA	NA	Alteromonadales bacterium BS08
c_c1006167_g1_i1_2	hypothetical protein A2W80_07205 [Candidatus Riflebacteria bacterium GWC2_50_8]	0	OGK09614	1817874	Candidatus Riflebacteria	NA	NA	NA	NA	Candidatus Riflebacteria bacterium GWC2_50_8
c_c1006784_g1_i1_2	T9SS C-terminal target domain-containing protein [Sporocytophaga myxococcoides]	4e-84	WP_051313012	153721	Bacteroidetes	Cytophagia	Cytophagaceae	Cytophagaceae	Sporocytophaga	Sporocytophaga myxococcoides
c_c1006844_g1_i1_1	hypothetical protein BKI52_14275 [marine bacterium AO1-C]	5e-37	OJJ21670	1905359	Bacteroidetes	Cytophagia	Cytophagaceae	Cytophagaceae	NA	marine bacterium AO1-C
c_c1006875_g1_i1_1	hypothetical protein [Alkaliflexus imshenetskii]	1e-159	WP_052345577	286730	Bacteroidetes	Bacteroidia	Marinilabiliaceae	Marinilabiliaceae	Alkaliflexus	Alkaliflexus imshenetskii
c_c1007998_g3_i1_1	glycosyl hydrolase family 3 [Bacteroides graminisolvens]	0	WP_034781679	477666	Bacteroidetes	Bacteroidia	Bacteroidaceae	Bacteroidaceae	Bacteroides	Bacteroides graminisolvens
c_c1010610_g1_i1_2	hypothetical protein AMS27_01525 [Bacteroides sp. SM23_62_1]	0	KPK87717	1703353	Bacteroidetes	Bacteroidia	Bacteroidaceae	Bacteroidaceae	Bacteroides	Bacteroides sp. SM23_62_1
c_c1011357_g1_i1_2	hypothetical protein [Teredinibacter turnerae]	0	WP_019600826	2426	Proteobacteria	Gammaproteobacteria	Cellvibrionaceae	Cellvibrionaceae	Teredinibacter	Teredinibacter turnerae
c_c1011459_g1_i1_2	hypothetical protein [Teredinibacter turnerae]	0	WP_018014222	2426	Proteobacteria	Gammaproteobacteria	Cellvibrionaceae	Cellvibrionaceae	Teredinibacter	Teredinibacter turnerae
c_c1011459_g1_i2_2	hypothetical protein [Teredinibacter turnerae]	0	WP_018014222	2426	Proteobacteria	Gammaproteobacteria	Cellvibrionaceae	Cellvibrionaceae	Teredinibacter	Teredinibacter turnerae
c_c1011816_g1_i1_3	T9SS C-terminal target domain-containing protein [Lewinella cohaerens]	2e-170	WP_020539339	70995	Bacteroidetes	Saprospiria	Lewinellaceae	Lewinellaceae	Lewinella	Lewinella cohaerens
c_c1011978_g1_i2_3	glycoside hydrolase [Paludibacter propionicigenes]	0	WP_013444430	185300	Bacteroidetes	Bacteroidia	Paludibacteraceae	Paludibacteraceae	Paludibacter	Paludibacter propionicigenes
c_c1012034_g1_i1_3	alpha-glucan phosphorylase [Bacteroidetes bacterium GWA2_40_14]	0	OFX41875	1797318	Bacteroidetes	NA	NA	NA	NA	Bacteroidetes bacterium GWA2_40_14
c_c1012251_g5_i1_1	partial [Cytophaga hutchinsonii ATCC 33406]"	4e-68	SFY01964	269798	Bacteroidetes	Cytophagia	Cytophagaceae	Cytophagaceae	Cytophaga	Cytophaga hutchinsonii
c_c1012293_g2_i1_4	hypothetical protein [Microbulbifer sp. CCB-MM1]	5e-68	WP_069946128	1769779	Proteobacteria	Gammaproteobacteria	Microbulbiferaceae	Microbulbiferaceae	Microbulbifer	Microbulbifer aggregans
c_c1013852_g2_i3_1	N'-diacetylchitobiose phosphorylase [Melioribacter roseus]"	0	WP_014856763	1134405	Ignavibacteriae	Ignavibacteria	Melioribacteraceae	Melioribacteraceae	Melioribacter	Melioribacter roseus
c_c1013863_g1_i2_1	hypothetical protein [Cellulophaga baltica]	2e-77	WP_052206663	76594	Bacteroidetes	Flavobacteriia	Flavobacteriaceae	Flavobacteriaceae	Cellulophaga	Cellulophaga baltica
c_c1014562_g1_i1_3	NAD(P)-dependent oxidoreductase [Sunxiuqinia dokdonensis]	0	WP_053179133	1409788	Bacteroidetes	Bacteroidia	Prolixibacteraceae	Prolixibacteraceae	Sunxiuqinia	Sunxiuqinia dokdonensis
c_c1014816_g1_i5_6	N'-diacetylchitobiose phosphorylase [Alteromonadaceae bacterium Bs12]"	0	WP_045858820	1304902	Proteobacteria	Gammaproteobacteria	Alteromonadaceae	Alteromonadaceae	NA	Alteromonadaceae bacterium Bs12
c_c1014905_g1_i1_2	hypothetical protein [Teredinibacter turnerae]	2e-10	WP_019604919	2426	Proteobacteria	Gammaproteobacteria	Cellvibrionaceae	Cellvibrionaceae	Teredinibacter	Teredinibacter turnerae
c_c1014961_g1_i2_2	hypothetical protein ACD_75C01850G0006 [uncultured bacterium]	0	EKD35595	77133	NA	NA	NA	NA	NA	uncultured bacterium
c_c1015687_g1_i4_1	glycoside hydrolase [Chondromyces apiculatus]	4e-62	WP_052375436	51	Proteobacteria	Deltaproteobacteria	Polyangiaceae	Polyangiaceae	Chondromyces	Chondromyces apiculatus
c_c1015806_g3_i1_3	carbohydrate esterase family 6 and glycosyl hydrolase family 10 domain-containing protein [Alteromonadaceae bacterium Bs12]	0	AIF91531	1304902	Proteobacteria	Gammaproteobacteria	Alteromonadaceae	Alteromonadaceae	NA	Alteromonadaceae bacterium Bs12
c_c1016733_g1_i1_8	maltodextrin phosphorylase [Alteromonadaceae bacterium Bs12]	0	WP_045860697	1304902	Proteobacteria	Gammaproteobacteria	Alteromonadaceae	Alteromonadaceae	NA	Alteromonadaceae bacterium Bs12
c_c1040091_g1_i1_1	lytic transglycosylase [Desulfuromonadales bacterium C00003093]	2e-60	OEU71581	1869308	Proteobacteria	Deltaproteobacteria	NA	NA	NA	Desulfuromonadales bacterium C00003093
c_c1074131_g1_i1_1	hypothetical protein AUJ82_02010 [Verrucomicrobia bacterium CG1_02_43_26]	5e-40	OIO60771	1805421	Verrucomicrobia	NA	NA	NA	NA	Verrucomicrobia bacterium CG1_02_43_26
c_c1331335_g1_i1_1	beta-N-acetylhexosaminidase [Alkaliflexus imshenetskii]	5e-140	WP_026473447	286730	Bacteroidetes	Bacteroidia	Marinilabiliaceae	Marinilabiliaceae	Alkaliflexus	Alkaliflexus imshenetskii
c_c135594_g1_i1_2	T9SS C-terminal target domain-containing protein [Verrucomicrobia bacterium SCGC AAA168-F10]	2e-102	WP_038131175	1009423	Verrucomicrobia	NA	NA	NA	NA	Verrucomicrobia bacterium SCGC AAA168-F10
c_c1520282_g1_i1_1	pectate lyase [Gallaecimonas xiamenensis]	7e-94	WP_008484426	1207039	Proteobacteria	Gammaproteobacteria	NA	NA	Gallaecimonas	Gallaecimonas xiamenensis
c_c162160_g1_i1_1	hypothetical protein [Draconibacterium sediminis]	3e-157	WP_052671177	1544798	Bacteroidetes	Bacteroidia	Prolixibacteraceae	Prolixibacteraceae	Draconibacterium	Draconibacterium sediminis
c_c219158_g1_i1_1	glycosyl hydrolase [Wenyingzhuangia marina]	2e-93	WP_073118639	1195760	Bacteroidetes	Flavobacteriia	Flavobacteriaceae	Flavobacteriaceae	Wenyingzhuangia	Wenyingzhuangia marina
c_c2259399_g1_i1_2	beta-glucosidase [Bacteroides graminisolvens DSM 19988 = JCM 15093]	5e-165	GAK36463	1121097	Bacteroidetes	Bacteroidia	Bacteroidaceae	Bacteroidaceae	Bacteroides	Bacteroides graminisolvens
c_c239525_g1_i2_1	hypothetical protein A2Y71_05720 [Bacteroidetes bacterium RBG_13_42_15]	9e-45	OFY70545	1797355	Bacteroidetes	NA	NA	NA	NA	Bacteroidetes bacterium RBG_13_42_15
c_c31053_g1_i1_2	beta-phosphoglucomutase [Desulfovibrio sp. J2]	4e-158	WP_066801646	1716143	Proteobacteria	Deltaproteobacteria	Desulfovibrionaceae	Desulfovibrionaceae	Pseudodesulfovibrio	Pseudodesulfovibrio indicus
c_c3895524_g1_i1_2	catalytic domain [Verrucomicrobiae bacterium DG1235]"	4e-166	WP_008104469	382464	Verrucomicrobia	Verrucomicrobiae	NA	NA	NA	Verrucomicrobiae bacterium DG1235
c_c3896225_g1_i1_1	hypothetical protein AMJ54_14240 [Deltaproteobacteria bacterium SG8_13]	3e-63	KPJ75681	1703398	Proteobacteria	Deltaproteobacteria	NA	NA	NA	Deltaproteobacteria bacterium SG8_13
c_c412631_g1_i1_1	hypothetical protein A2437_03900 [Bacteroidetes bacterium RIFOXYC2_FULL_40_12]	3e-140	OFZ24702	1797376	Bacteroidetes	NA	NA	NA	NA	Bacteroidetes bacterium RIFOXYC2_FULL_40_12
c_c470125_g1_i1_1	xylanase [Cytophaga hutchinsonii]	0	WP_011585422	985	Bacteroidetes	Cytophagia	Cytophagaceae	Cytophagaceae	Cytophaga	Cytophaga hutchinsonii
c_c5601676_g1_i1_2	glycosyl transferase [Desulfobacter postgatei]	6e-180	WP_004075191	2293	Proteobacteria	Deltaproteobacteria	Desulfobacteraceae	Desulfobacteraceae	Desulfobacter	Desulfobacter postgatei
c_c564037_g1_i1_1	hypothetical protein [Paenibacillus macquariensis]	2e-92	WP_068592825	948756	Firmicutes	Bacilli	Paenibacillaceae	Paenibacillaceae	Paenibacillus	Paenibacillus macquariensis
c_c569802_g1_i1_1	Glycosyltransferase involved in cell wall bisynthesis [Lishizhenia tianjinensis]	5e-97	SFT77342	477690	Bacteroidetes	Flavobacteriia	Crocinitomicaceae	Crocinitomicaceae	Lishizhenia	Lishizhenia tianjinensis
c_c5715984_g1_i1_1	partial [Candidatus Moranbacteria bacterium GW2011_GWC2_37_8]"	3e-14	KKQ46226	1618698	Candidatus Moranbacteria	NA	NA	NA	NA	Candidatus Moranbacteria bacterium GW2011_GWC2_37_8
c_c585059_g2_i1_2	alpha-amylase [Rubritalea marina]	5e-129	WP_051083273	361055	Verrucomicrobia	Verrucomicrobiae	Rubritaleaceae	Rubritaleaceae	Rubritalea	Rubritalea marina
c_c625319_g1_i2_1	dolichyl-phosphate beta-D-mannosyltransferase [Bacteroides paurosaccharolyticus]	2e-94	WP_024994068	732242	Bacteroidetes	Bacteroidia	Bacteroidaceae	Bacteroidaceae	Bacteroides	Bacteroides paurosaccharolyticus
c_c645876_g1_i1_1	glycogen phosphorylase [Treponema sp. CETP13]	7e-124	OJF77386	1908540	Spirochaetes	Spirochaetia	Spirochaetaceae	Spirochaetaceae	Treponema	Treponema sp. CETP13
c_c732038_g1_i2_1	hypothetical protein [Spirochaeta sp. JC202]	2e-31	WP_052080069	1329640	Spirochaetes	Spirochaetia	Spirochaetaceae	Spirochaetaceae	Alkalispirochaeta	Alkalispirochaeta odontotermitis
c_c746738_g1_i2_1	hypothetical protein [Verrucomicrobiae bacterium DG1235]	9e-85	WP_050770258	382464	Verrucomicrobia	Verrucomicrobiae	NA	NA	NA	Verrucomicrobiae bacterium DG1235
c_c760928_g2_i1_1	glucohydrolase [Planococcus maritimus]	1e-143	WP_068461035	192421	Firmicutes	Bacilli	Planococcaceae	Planococcaceae	Planococcus	Planococcus maritimus
c_c792099_g1_i1_1	glycoside hydrolase family 62 [Cellvibrio mixtus]	3e-121	WP_039914635	39650	Proteobacteria	Gammaproteobacteria	Cellvibrionaceae	Cellvibrionaceae	Cellvibrio	Cellvibrio mixtus
c_c798186_g1_i1_1	alpha-glucosidase [Spirochaetes bacterium GWC2_52_13]	2e-167	OHD28609	1802181	Spirochaetes	NA	NA	NA	NA	Spirochaetes bacterium GWC2_52_13
c_c81302_g1_i1_1	4-beta-xylanase [bacterium UASB14]"	8e-11	GAK49705	1499966	NA	NA	NA	NA	Candidatus Moduliflexus	Candidatus Moduliflexus flocculans
c_c835816_g1_i2_1	glycosyl hydrolase family 31 [Bacteroidetes bacterium RBG_13_42_15]	7e-114	OFY69782	1797355	Bacteroidetes	NA	NA	NA	NA	Bacteroidetes bacterium RBG_13_42_15
c_c846576_g1_i1_1	penicillin-binding protein [Bacteroidetes bacterium GWC2_40_13]	7e-163	OFX62409	1797325	Bacteroidetes	NA	NA	NA	NA	Bacteroidetes bacterium GWC2_40_13
c_c864158_g1_i1_3	hypothetical protein A2X08_10705 [Bacteroidetes bacterium GWA2_32_17]	2e-19	OFX30733	1797316	Bacteroidetes	NA	NA	NA	NA	Bacteroidetes bacterium GWA2_32_17
c_c890615_g1_i2_1	oxidoreductase [Draconibacterium sediminis]	1e-139	WP_045025905	1544798	Bacteroidetes	Bacteroidia	Prolixibacteraceae	Prolixibacteraceae	Draconibacterium	Draconibacterium sediminis
c_c892255_g1_i1_1	glycoside hydrolase [Verrucomicrobiae bacterium DG1235]	1e-121	WP_008104966	382464	Verrucomicrobia	Verrucomicrobiae	NA	NA	NA	Verrucomicrobiae bacterium DG1235
c_c892952_g1_i2_2	beta-glucosidase [Flavobacteriaceae bacterium A100]	4e-152	WP_072351432	1917170	Bacteroidetes	Flavobacteriia	Flavobacteriaceae	Flavobacteriaceae	NA	Flavobacteriaceae bacterium A100
c_c893446_g1_i1_1	lytic transglycosylase [Desulfovibrio piezophilus]	0	WP_015415250	879567	Proteobacteria	Deltaproteobacteria	Desulfovibrionaceae	Desulfovibrionaceae	Pseudodesulfovibrio	Pseudodesulfovibrio piezophilus
c_c905375_g1_i1_1	hypothetical protein [Sulfurospirillum arcachonense]	4e-105	WP_024954152	57666	Proteobacteria	Epsilonproteobacteria	Campylobacteraceae	Campylobacteraceae	Sulfurospirillum	Sulfurospirillum arcachonense
c_c907333_g1_i1_1	hypothetical protein [Gimesia maris]	0	WP_002646088	122	Planctomycetes	Planctomycetia	Planctomycetaceae	Planctomycetaceae	Gimesia	Gimesia maris
c_c908395_g1_i1_1	hypothetical protein [Tangfeifania diversioriginum]	2e-149	WP_073168085	1168035	Bacteroidetes	Bacteroidia	Prolixibacteraceae	Prolixibacteraceae	Tangfeifania	Tangfeifania diversioriginum
c_c914974_g1_i1_1	hypothetical protein A2W85_17540 [Bacteroidetes bacterium GWF2_41_31]	1e-40	OFY49895	1797348	Bacteroidetes	NA	NA	NA	NA	Bacteroidetes bacterium GWF2_41_31
c_c920801_g1_i1_1	glycoside hydrolase family 9 [Alteromonadales bacterium BS08]	0	WP_075186770	1895005	Proteobacteria	Gammaproteobacteria	NA	NA	NA	Alteromonadales bacterium BS08
c_c947749_g2_i1_1	T9SS C-terminal target domain-containing protein [Sporocytophaga myxococcoides]	0	WP_052430266	153721	Bacteroidetes	Cytophagia	Cytophagaceae	Cytophagaceae	Sporocytophaga	Sporocytophaga myxococcoides
c_c948380_g1_i1_1	glycosyl hydrolase [Alteromonadales bacterium BS08]	0	WP_075187653	1895005	Proteobacteria	Gammaproteobacteria	NA	NA	NA	Alteromonadales bacterium BS08
c_c956655_g1_i1_1	hypothetical protein [Catenovulum agarivorans]	1e-156	WP_016954737	1172192	Proteobacteria	Gammaproteobacteria	Alteromonadaceae	Alteromonadaceae	Catenovulum	Catenovulum agarivorans
c_c957016_g1_i1_1	hypothetical protein [Cellvibrio sp. OA-2007]	1e-66	WP_062059679	529823	Proteobacteria	Gammaproteobacteria	Cellvibrionaceae	Cellvibrionaceae	Cellvibrio	Cellvibrio sp. OA-2007
c_c958408_g1_i1_1	carbohydrate-binding protein [Bacteroides sp. Marseille-P2824]	0	WP_071146071	1852362	Bacteroidetes	Bacteroidia	Bacteroidaceae	Bacteroidaceae	Bacteroides	Bacteroides ihuae
c_c964112_g1_i1_2	hypothetical protein [Tangfeifania diversioriginum]	7e-33	WP_073171808	1168035	Bacteroidetes	Bacteroidia	Prolixibacteraceae	Prolixibacteraceae	Tangfeifania	Tangfeifania diversioriginum
c_c965056_g1_i1_1	peptidoglycan-binding protein LysM [Ignavibacteria bacterium RBG_13_36_8]	8e-98	OGU54328	1798432	Ignavibacteriae	Ignavibacteria	NA	NA	NA	Ignavibacteria bacterium RBG_13_36_8
c_c969198_g2_i1_1	glycoside hydrolase 43 family protein [Zobellia uliginosa]	9e-70	WP_038231949	143224	Bacteroidetes	Flavobacteriia	Flavobacteriaceae	Flavobacteriaceae	Zobellia	Zobellia uliginosa
c_c973299_g2_i2_1	T9SS C-terminal target domain-containing protein [bacterium L21-Spi-D4]	6e-10	WP_057953811	1307839	Bacteroidetes	Bacteroidia	Salinivirgaceae	Salinivirgaceae	Salinivirga	Salinivirga cyanobacteriivorans
c_c977534_g2_i1_1	beta-N-acetylhexosaminidase [Hyunsoonleella jejuensis]	0	SEQ80257	419940	Bacteroidetes	Flavobacteriia	Flavobacteriaceae	Flavobacteriaceae	Hyunsoonleella	Hyunsoonleella jejuensis
c_c977534_g3_i1_1	beta-N-acetylhexosaminidase [Hyunsoonleella jejuensis]	6e-165	SEQ80257	419940	Bacteroidetes	Flavobacteriia	Flavobacteriaceae	Flavobacteriaceae	Hyunsoonleella	Hyunsoonleella jejuensis
c_c977695_g1_i2_1	4-beta-xylanase [Pseudopedobacter saltans DSM 12145]"	3e-83	ADY53098	762903	Bacteroidetes	Sphingobacteriia	Sphingobacteriaceae	Sphingobacteriaceae	Pseudopedobacter	Pseudopedobacter saltans
c_c977695_g2_i1_1	4-beta-xylanase [Pseudopedobacter saltans DSM 12145]"	3e-82	ADY53098	762903	Bacteroidetes	Sphingobacteriia	Sphingobacteriaceae	Sphingobacteriaceae	Pseudopedobacter	Pseudopedobacter saltans
c_c977743_g1_i1_1	glycosyl hydrolase [Geofilum rubicundum]	0	WP_062125673	472113	Bacteroidetes	Bacteroidia	Marinilabiliaceae	Marinilabiliaceae	Geofilum	Geofilum rubicundum
c_c977743_g2_i1_1	beta-glucosidase [Geofilum rubicundum JCM 15548]	3e-126	GAO30588	1236989	Bacteroidetes	Bacteroidia	Marinilabiliaceae	Marinilabiliaceae	Geofilum	Geofilum rubicundum
c_c980573_g1_i1_3	hypothetical protein [Segetibacter koreensis]	0	WP_018614657	398037	Bacteroidetes	Chitinophagia	Chitinophagaceae	Chitinophagaceae	Segetibacter	Segetibacter koreensis
c_c981971_g1_i1_1	sugar-binding protein [[Clostridium] papyrosolvens]	3e-116	WP_004616894	29362	Firmicutes	Clostridia	Ruminococcaceae	Ruminococcaceae	Ruminiclostridium	[Clostridium] papyrosolvens
c_c982552_g1_i1_1	alpha-glucan phosphorylase [Bacteroidetes bacterium GWA2_40_14]	0	OFX41875	1797318	Bacteroidetes	NA	NA	NA	NA	Bacteroidetes bacterium GWA2_40_14
c_c985184_g1_i1_2	carboxylesterase [Alkaliflexus imshenetskii]	0	WP_026474415	286730	Bacteroidetes	Bacteroidia	Marinilabiliaceae	Marinilabiliaceae	Alkaliflexus	Alkaliflexus imshenetskii
c_c985455_g1_i2_1	glycosyl hydrolase family 6 domain-containing protein [Alteromonadaceae bacterium Bs02]	8e-52	AIF91560	1500538	Proteobacteria	Gammaproteobacteria	Alteromonadaceae	Alteromonadaceae	NA	Alteromonadaceae bacterium Bs02
c_c986292_g1_i2_1	hypothetical protein A2W91_15695 [Bacteroidetes bacterium GWF2_38_335]	2e-08	OFY35733	1797344	Bacteroidetes	NA	NA	NA	NA	Bacteroidetes bacterium GWF2_38_335
c_c986623_g1_i1_1	glycoside hydrolase family 10 protein and carbohydrate esterase family 6 protein [Cytophaga hutchinsonii]"	1e-08	WP_011584626	985	Bacteroidetes	Cytophagia	Cytophagaceae	Cytophagaceae	Cytophaga	Cytophaga hutchinsonii
c_c987261_g2_i1_1	glycoside hydrolase [Verrucomicrobiae bacterium DG1235]	3e-100	WP_008104966	382464	Verrucomicrobia	Verrucomicrobiae	NA	NA	NA	Verrucomicrobiae bacterium DG1235
c_c988814_g6_i1_1	glycosyl hydrolase [Anaerophaga thermohalophila]	3e-70	WP_010422016	177400	Bacteroidetes	Bacteroidia	Marinilabiliaceae	Marinilabiliaceae	Anaerophaga	Anaerophaga thermohalophila
c_c989092_g1_i3_1	murein transglycosylase [Geofilum rubicundum]	2e-152	WP_062125040	472113	Bacteroidetes	Bacteroidia	Marinilabiliaceae	Marinilabiliaceae	Geofilum	Geofilum rubicundum
c_c990487_g2_i1_1	tolB protein precursor [Agarivorans albus]	0	WP_016403009	182262	Proteobacteria	Gammaproteobacteria	Alteromonadaceae	Alteromonadaceae	Agarivorans	Agarivorans albus
c_c991017_g1_i1_1	putative carbohydrate-binding protein [Saccharophagus degradans 2-40]	5e-29	ABD80765	203122	Proteobacteria	Gammaproteobacteria	Cellvibrionaceae	Cellvibrionaceae	Saccharophagus	Saccharophagus degradans
c_c991103_g1_i1_1	hypothetical protein [Alteromonadales bacterium BS08]	5e-102	WP_075188128	1895005	Proteobacteria	Gammaproteobacteria	NA	NA	NA	Alteromonadales bacterium BS08
c_c991288_g2_i1_1	glycoside hydrolase [Verrucomicrobiae bacterium DG1235]	1e-108	WP_008104966	382464	Verrucomicrobia	Verrucomicrobiae	NA	NA	NA	Verrucomicrobiae bacterium DG1235
c_c991371_g3_i1_1	hypothetical protein A2X01_19935 [Bacteroidetes bacterium GWF2_35_48]	7e-106	OFY36070	1797343	Bacteroidetes	NA	NA	NA	NA	Bacteroidetes bacterium GWF2_35_48
c_c992316_g1_i3_1	chromophore lyase [Sunxiuqinia dokdonensis]	0	WP_053183299	1409788	Bacteroidetes	Bacteroidia	Prolixibacteraceae	Prolixibacteraceae	Sunxiuqinia	Sunxiuqinia dokdonensis
c_c994331_g2_i1_1	catalase/peroxidase HPI [Reichenbachiella agariperforans]	0	WP_073124142	156994	Bacteroidetes	Cytophagia	Flammeovirgaceae	Flammeovirgaceae	Reichenbachiella	Reichenbachiella agariperforans
c_c995009_g3_i1_1	esterase [Sporocytophaga myxococcoides]	6e-126	GAL84882	153721	Bacteroidetes	Cytophagia	Cytophagaceae	Cytophagaceae	Sporocytophaga	Sporocytophaga myxococcoides
c_c997460_g1_i1_1	esterase [Draconibacterium orientale]	0	WP_038554246	1168034	Bacteroidetes	Bacteroidia	Prolixibacteraceae	Prolixibacteraceae	Draconibacterium	Draconibacterium orientale
c_c997747_g1_i1_1	hypothetical protein [Teredinibacter turnerae]	7e-47	WP_051263991	2426	Proteobacteria	Gammaproteobacteria	Cellvibrionaceae	Cellvibrionaceae	Teredinibacter	Teredinibacter turnerae
c_c998648_g1_i3_1	alpha-N-arabinofuranosidase [Sunxiuqinia dokdonensis]	2e-105	WP_053187083	1409788	Bacteroidetes	Bacteroidia	Prolixibacteraceae	Prolixibacteraceae	Sunxiuqinia	Sunxiuqinia dokdonensis
c_c998691_g1_i2_1	hypothetical protein [Draconibacterium sediminis]	0	WP_052670984	1544798	Bacteroidetes	Bacteroidia	Prolixibacteraceae	Prolixibacteraceae	Draconibacterium	Draconibacterium sediminis
c_c998769_g1_i1_2	glycoside hydrolase [Verrucomicrobiae bacterium DG1235]	2e-55	WP_008104966	382464	Verrucomicrobia	Verrucomicrobiae	NA	NA	NA	Verrucomicrobiae bacterium DG1235
d_TRINITY_DN1019787_c0_g1_i1_1	T9SS C-terminal target domain-containing protein [Flavobacterium tegetincola]	6e-36	WP_051224629	150172	Bacteroidetes	Flavobacteriia	Flavobacteriaceae	Flavobacteriaceae	Flavobacterium	Flavobacterium tegetincola
d_TRINITY_DN1083293_c0_g2_i1_2	4-beta-xylanase [Sorangium cellulosum]"	1e-70	WP_012234822	56	Proteobacteria	Deltaproteobacteria	Polyangiaceae	Polyangiaceae	Sorangium	Sorangium cellulosum
d_TRINITY_DN1200534_c0_g1_i2_2	BNR repeat domain protein [uncultured bacterium]	7e-135	AOE13822	77133	NA	NA	NA	NA	NA	uncultured bacterium
d_TRINITY_DN1222275_c0_g1_i1_1	hypothetical protein AUK16_02955 [Parcubacteria group bacterium CG2_30_44_11]	4e-95	OIP76846	1805317	NA	NA	NA	NA	NA	Parcubacteria group bacterium CG2_30_44_11
d_TRINITY_DN1238788_c0_g1_i1_1	acetyl-CoA carboxylase [Sunxiuqinia dokdonensis]	0	WP_053188028	1409788	Bacteroidetes	Bacteroidia	Prolixibacteraceae	Prolixibacteraceae	Sunxiuqinia	Sunxiuqinia dokdonensis
d_TRINITY_DN1246304_c0_g1_i1_1	N-acetylglucosamine-6-phosphate deacetylase [Lentisphaerae bacterium GWF2_45_14]	1e-105	OGV34982	1798572	Lentisphaerae	NA	NA	NA	NA	Lentisphaerae bacterium GWF2_45_14
d_TRINITY_DN1251545_c0_g2_i1_1	PKD domain-containing protein [Anaeromyxobacter dehalogenans]	2e-21	WP_012634042	161493	Proteobacteria	Deltaproteobacteria	Anaeromyxobacteraceae	Anaeromyxobacteraceae	Anaeromyxobacter	Anaeromyxobacter dehalogenans
d_TRINITY_DN1252452_c0_g1_i3_1	hypothetical protein A3D31_17725 [Fluviicola sp. RIFCSPHIGHO2_02_FULL_43_260]	7e-14	OGS76823	1798018	Bacteroidetes	Flavobacteriia	Crocinitomicaceae	Crocinitomicaceae	Fluviicola	Candidatus Fluviicola riflensis
d_TRINITY_DN1255105_c0_g1_i1_1	hypothetical protein [Roseivirga spongicola]	6e-29	WP_068221847	333140	Bacteroidetes	Cytophagia	Flammeovirgaceae	Flammeovirgaceae	Roseivirga	Roseivirga spongicola
d_TRINITY_DN1259681_c4_g1_i1_1	b-glycosidase [Cytophaga hutchinsonii]	2e-10	WP_011587065	985	Bacteroidetes	Cytophagia	Cytophagaceae	Cytophagaceae	Cytophaga	Cytophaga hutchinsonii
d_TRINITY_DN1273653_c0_g2_i1_1	cytochrome c [Chitinophaga rupis]	1e-70	SEM00827	573321	Bacteroidetes	Chitinophagia	Chitinophagaceae	Chitinophagaceae	Chitinophaga	Chitinophaga rupis
d_TRINITY_DN1276951_c2_g2_i1_1	hypothetical protein BKM32_02445 [Mangrovimonas sp. DI 80]	6e-72	OMP31939	1779330	Bacteroidetes	Flavobacteriia	Flavobacteriaceae	Flavobacteriaceae	Mangrovimonas	Mangrovimonas sp. DI 80
d_TRINITY_DN1285524_c0_g2_i2_1	glycosyl hydrolase family 3 [Flavobacterium sp. MEB061]	3e-179	WP_042562829	1587524	Bacteroidetes	Flavobacteriia	Flavobacteriaceae	Flavobacteriaceae	Flavobacterium	Flavobacterium sp. MEB061
d_TRINITY_DN1289380_c0_g6_i2_1	ADP-heptose of LPS heptosyltransferase [Thalassospira profundimaris WP0211]	4e-140	EKF09957	1177928	Proteobacteria	Alphaproteobacteria	Rhodospirillaceae	Rhodospirillaceae	Thalassospira	Thalassospira profundimaris
d_TRINITY_DN1290001_c0_g1_i1_1	glycosidase [Lentimicrobium saccharophilum]	1e-86	WP_062042376	1678841	Bacteroidetes	Bacteroidia	Lentimicrobiaceae	Lentimicrobiaceae	Lentimicrobium	Lentimicrobium saccharophilum
d_TRINITY_DN1291222_c0_g2_i3_2	hypothetical protein [Mariniphaga anaerophila]	4e-37	WP_073001990	1484053	Bacteroidetes	Bacteroidia	Prolixibacteraceae	Prolixibacteraceae	Mariniphaga	Mariniphaga anaerophila
d_TRINITY_DN1293433_c62_g2_i4_3	acetylxylan esterase [Alteromonadaceae bacterium Bs12]	0	WP_045859765	1304902	Proteobacteria	Gammaproteobacteria	Alteromonadaceae	Alteromonadaceae	NA	Alteromonadaceae bacterium Bs12
d_TRINITY_DN1297408_c0_g1_i2_1	MULTISPECIES: UDP-3-O-[3-hydroxymyristoyl] N-acetylglucosamine deacetylase [Alteromonas]	2e-137	WP_032097469	226	Proteobacteria	Gammaproteobacteria	Alteromonadaceae	Alteromonadaceae	Alteromonas	NA
d_TRINITY_DN1304550_c6_g1_i4_1	pyruvate:ferredoxin (flavodoxin) oxidoreductase [Marinilabilia salmonicolor]	0	WP_010662705	989	Bacteroidetes	Bacteroidia	Marinilabiliaceae	Marinilabiliaceae	Marinilabilia	Marinilabilia salmonicolor
d_TRINITY_DN1307027_c1_g9_i1_1	glycosyl hydrolase family 5_53 domain-containing protein [Alteromonadaceae bacterium Bs02]	4e-99	AIF91557	1500538	Proteobacteria	Gammaproteobacteria	Alteromonadaceae	Alteromonadaceae	NA	Alteromonadaceae bacterium Bs02
d_TRINITY_DN1307100_c1_g3_i3_2	partial [Nitrospira bacterium SM23_35]"	2e-109	KPK45670	1704026	Nitrospirae	Nitrospira	NA	NA	NA	Nitrospira bacterium SM23_35
d_TRINITY_DN1307401_c0_g4_i5_2	alpha-amlyase [Gallaecimonas pentaromativorans]	2e-42	WP_050659272	584787	Proteobacteria	Gammaproteobacteria	NA	NA	Gallaecimonas	Gallaecimonas pentaromativorans
d_TRINITY_DN1309931_c1_g2_i1_1	T9SS C-terminal target domain-containing protein [Flammeovirga pacifica]	1e-24	WP_052431910	915059	Bacteroidetes	Cytophagia	Flammeovirgaceae	Flammeovirgaceae	Flammeovirga	Flammeovirga pacifica
d_TRINITY_DN1313661_c0_g1_i1_1	4-beta-xylanase [Cellvibrio sp. BR]"	3e-130	WP_007639046	1134474	Proteobacteria	Gammaproteobacteria	Cellvibrionaceae	Cellvibrionaceae	Cellvibrio	Cellvibrio sp. BR
d_TRINITY_DN1314745_c0_g3_i3_3	catalase/peroxidase HPI [Pseudohongiella acticola]	0	WP_070117762	1524254	Proteobacteria	Gammaproteobacteria	NA	NA	Pseudohongiella	Pseudohongiella acticola
d_TRINITY_DN1315270_c1_g2_i2_1	hypothetical protein ACD_75C01345G0007 [uncultured bacterium]	0	EKD36880	77133	NA	NA	NA	NA	NA	uncultured bacterium
d_TRINITY_DN1316582_c0_g3_i3_1	alpha/beta hydrolase [Pseudomonas sp. ML96]	8e-59	WP_043307582	1523503	Proteobacteria	Gammaproteobacteria	Pseudomonadaceae	Pseudomonadaceae	Pseudomonas	Pseudomonas sp. ML96
d_TRINITY_DN1318516_c0_g1_i3_2	hypothetical protein [Desulfobulbus japonicus]	0	WP_028582266	231447	Proteobacteria	Deltaproteobacteria	Desulfobulbaceae	Desulfobulbaceae	Desulfobulbus	Desulfobulbus japonicus
d_TRINITY_DN1318669_c0_g5_i1_2	glycosyl hydrolase family 6 domain-containing protein [Alteromonadaceae bacterium Bs12]	0	AIF91538	1304902	Proteobacteria	Gammaproteobacteria	Alteromonadaceae	Alteromonadaceae	NA	Alteromonadaceae bacterium Bs12
d_TRINITY_DN1318669_c0_g6_i1_2	cellobiohydrolase [Teredinibacter sp. 1162T.S.0a.05]	1e-160	WP_045818664	1286364	Proteobacteria	Gammaproteobacteria	Cellvibrionaceae	Cellvibrionaceae	Teredinibacter	Teredinibacter sp. 1162T.S.0a.05
d_TRINITY_DN164229_c0_g1_i1_1	alpha-trehalose-phosphate synthase (UDP-forming)/trehalose-phosphatase [Spirochaeta cellobiosiphila]"	2e-113	WP_028974044	504483	Spirochaetes	Spirochaetia	Spirochaetaceae	Spirochaetaceae	Spirochaeta	Spirochaeta cellobiosiphila
d_TRINITY_DN233411_c0_g2_i1_1	hypothetical protein [Scytonema hofmannii]	6e-08	WP_017743188	34078	Cyanobacteria	NA	Scytonemataceae	Scytonemataceae	Scytonema	Scytonema hofmannii
d_TRINITY_DN379415_c0_g1_i1_1	alpha-L-fucosidase [Draconibacterium sediminis]	5e-119	WP_045033891	1544798	Bacteroidetes	Bacteroidia	Prolixibacteraceae	Prolixibacteraceae	Draconibacterium	Draconibacterium sediminis
d_TRINITY_DN4508635_c0_g1_i1_2	hypothetical protein [Flexithrix dorotheae]	5e-105	WP_020531709	70993	Bacteroidetes	Cytophagia	Flammeovirgaceae	Flammeovirgaceae	Flexithrix	Flexithrix dorotheae
d_TRINITY_DN677618_c0_g2_i1_1	lipase [Marinobacter nanhaiticus]	6e-86	WP_051079885	1305740	Proteobacteria	Gammaproteobacteria	Alteromonadaceae	Alteromonadaceae	Marinobacter	Marinobacter nanhaiticus
d_TRINITY_DN744098_c0_g2_i4_1	hypothetical protein [Gimesia maris]	3e-175	WP_002646088	122	Planctomycetes	Planctomycetia	Planctomycetaceae	Planctomycetaceae	Gimesia	Gimesia maris
d_TRINITY_DN760321_c0_g1_i1_1	putative NADH-dependent dehydrogenase [Lunatimonas lonarensis]	1e-89	WP_010856089	1232681	Bacteroidetes	Cytophagia	Cyclobacteriaceae	Cyclobacteriaceae	Lunatimonas	Lunatimonas lonarensis
d_TRINITY_DN873545_c0_g1_i1_1	unknown [Ectothiorhodospira shaposhnikovii]	4e-07	AAG30261	1054	Proteobacteria	Gammaproteobacteria	Ectothiorhodospiraceae	Ectothiorhodospiraceae	Ectothiorhodospira	Ectothiorhodospira shaposhnikovii
d_TRINITY_DN989682_c0_g1_i1_1	FAD-binding oxidoreductase [Desulfobulbus mediterraneus]	7e-92	WP_028583693	160661	Proteobacteria	Deltaproteobacteria	Desulfobulbaceae	Desulfobulbaceae	Desulfobulbus	Desulfobulbus mediterraneus
